# Supplementary material for: 2,3-Dimethyl-6-nitro­quinoxaline
Source: Acta Crystallogr Sect E Struct Rep Online. 2010 Jun 26;66(Pt 7):o1830–1. doi: 10.1107/S1600536810024463 (PMC3006956; doi:10.1107/S1600536810024463)
Supplement: Supplementary file 1 [file e-66-o1830-sup1.cif]

##############################################################################
###                                                                        ###
###        Electronic paper (Acta Crystallographica Section E)             ###
###                                                                        ###
##############################################################################
#                                                                            #
# This CIF contains the data in a paper accepted for publication in Acta     #
# Crystallographica Section E. It conforms to the requirements of Notes      #
# for Authors for Section E, and has been peer reviewed under the auspices   #
# of the IUCr Commission on Journals.                                        #
#                                                                            #
# Full details of the Crystallographic Information File format               #
# are given in the paper "The Crystallographic Information File (CIF):       #
# a New Standard Archive File for Crystallography" by S. R. Hall, F. H.      #
# Allen and I. D. Brown [Acta Cryst. (1991), A47, 655-685].                  #
#                                                                            #
# The current version of the core CIF dictionary is obtainable from          #
# ftp://ftp.iucr.org/pub/cif_core.dic. The current version number is 2.4.    #
#                                                                            #
# Software is freely available for graphical display of the structure(s) in  #
# this CIF.  For information consult the CIF home page http://www.iucr.org/  #
# cif/home.html                                                              #
#                                                                            #
# This file may be used for bona fide research purposes within the           #
# scientific community so long as proper attribution is given to the journal # 
# article from which it was obtained.                                        #
#                                                                            #
##############################################################################
                                             
data_global
_audit_creation_method     'form.cif (version 2.0)'
_journal_data_validation_number     ?
_journal_date_recd_electronic     2010-06-18
_journal_date_accepted     2010-06-23
_journal_name_full     'Acta Crystallographica, Section E'
_journal_year     2010
_journal_volume     66
_journal_issue      7
_journal_page_first     o1830
_journal_page_last     o1831
_journal_paper_category     QO
_journal_coeditor_code     HB5504
_publ_contact_author_name     'Prof. Fun, Hoong-Kun'
_publ_contact_author_address
;
      X-ray Crystallography Unit
      School of Physics
      Universiti Sains Malaysia
      11800 USM, Penang
      MALAYSIA
;
_publ_contact_author_email     'hkfun@usm.my'
_publ_contact_author_fax     '604 6579150'
_publ_contact_author_phone     '604 6533652'
_publ_section_title
;
2,3-Dimethyl-6-nitroquinoxaline
;
loop_
    _publ_author_name
    _publ_author_footnote
    _publ_author_address
    'Raza Murad Ghalib' ?
;
      School of Industrial Technology
      Universiti Sains Malaysia
      11800 USM, Penang
      Malaysia
;
    'Rokiah Hashim' ?
;
      School of Industrial Technology
      Universiti Sains Malaysia
      11800 USM, Penang
      Malaysia
;
    'Sayed Hasan Mehdi' ?
;
      School of Industrial Technology
      Universiti Sains Malaysia
      11800 USM, Penang
      Malaysia
;
    'Jia Hao Goh'
;
      Thomson Reuters ResearcherID: C-7576-2009.
;
;
      X-ray Crystallography Unit
      School of Physics
      Universiti Sains Malaysia
      11800 USM, Penang
      Malaysia
;
    'Hoong-Kun Fun'
;
      Thomson Reuters ResearcherID: A-3561-2009.
;
;     X-ray Crystallography Unit
      School of Physics
      Universiti Sains Malaysia
      11800 USM, Penang
      Malaysia
;
data_I
_audit_creation_method     SHELXL-97
_chemical_name_systematic
;
2,3-Dimethyl-6-nitroquinoxaline
;
_chemical_name_common     ?
_chemical_formula_moiety     'C10 H9 N3 O2'
_chemical_formula_sum     'C10 H9 N3 O2'
_chemical_formula_iupac     'C10 H9 N3 O2'
_chemical_formula_weight     203.20
_chemical_melting_point     ?
_symmetry_cell_setting     monoclinic
_symmetry_space_group_name_H-M     'P 21/c'
_symmetry_space_group_name_Hall     '-P 2ybc'
loop_
    _symmetry_equiv_pos_as_xyz
    'x, y, z'
    '-x, y+1/2, -z+1/2'
    '-x, -y, -z'
    'x, -y-1/2, z-1/2'
_cell_length_a     7.1125(7)
_cell_length_b     22.490(2)
_cell_length_c     12.9596(10)
_cell_angle_alpha     90.00
_cell_angle_beta     115.026(4)
_cell_angle_gamma     90.00
_cell_volume     1878.4(3)
_cell_formula_units_Z     8
_cell_measurement_reflns_used     9916
_cell_measurement_theta_min     3.41
_cell_measurement_theta_max     33.45
_cell_measurement_temperature     100.00(10)
_exptl_crystal_description     'block'
_exptl_crystal_colour     'brown'
_exptl_crystal_size_max     0.26
_exptl_crystal_size_mid     0.21
_exptl_crystal_size_min     0.10
_exptl_crystal_density_diffrn     1.437
_exptl_crystal_density_meas     ?
_exptl_crystal_density_method     'not measured'
_exptl_crystal_F_000     848
_exptl_absorpt_coefficient_mu     0.104
_exptl_absorpt_correction_type     multi-scan
_exptl_absorpt_process_details     '(<i>SADABS</i>; Bruker, 2009)'
_exptl_absorpt_correction_T_min     0.973
_exptl_absorpt_correction_T_max     0.990
_exptl_special_details
;
The crystal was placed in the cold stream of an Oxford Cryosystems
Cobra open-flow nitrogen cryostat (Cosier & Glazer, 1986) operating
at 100.0(1)K.
;
_diffrn_ambient_temperature     100.00(10)
_diffrn_radiation_type     MoK\a
_diffrn_radiation_wavelength     0.71073
_diffrn_radiation_source     'fine-focus sealed tube'
_diffrn_radiation_monochromator     graphite
_diffrn_measurement_device_type     'Bruker APEXII DUO CCD'
_diffrn_measurement_method     '\f and \w scans'
_diffrn_detector_area_resol_mean     ?
_diffrn_reflns_number     52279
_diffrn_reflns_av_R_equivalents     0.0432
_diffrn_reflns_av_sigmaI/netI     0.0279
_diffrn_reflns_theta_min     1.81
_diffrn_reflns_theta_max     33.81
_diffrn_reflns_theta_full     33.81
_diffrn_measured_fraction_theta_max     0.995
_diffrn_measured_fraction_theta_full     0.995
_diffrn_reflns_limit_h_min     -10
_diffrn_reflns_limit_h_max     11
_diffrn_reflns_limit_k_min     -35
_diffrn_reflns_limit_k_max     35
_diffrn_reflns_limit_l_min     -20
_diffrn_reflns_limit_l_max     20
_diffrn_standards_number     0
_diffrn_standards_interval_count     .
_diffrn_standards_interval_time     .
_diffrn_standards_decay_%     ?
_refine_special_details
;
 Refinement of F^2^ against ALL reflections.  The weighted R-factor wR and
 goodness of fit S are based on F^2^, conventional R-factors R are based
 on F, with F set to zero for negative F^2^. The threshold expression of
 F^2^ > 2sigma(F^2^) is used only for calculating R-factors(gt) etc. and is
 not relevant to the choice of reflections for refinement.  R-factors based
 on F^2^ are statistically about twice as large as those based on F, and R-
 factors based on ALL data will be even larger.
;
_reflns_number_total     7510
_reflns_number_gt     5559
_reflns_threshold_expression     I>2\s(I)
_refine_ls_structure_factor_coef     Fsqd
_refine_ls_matrix_type     full
_refine_ls_R_factor_all     0.0654
_refine_ls_R_factor_gt     0.0450
_refine_ls_wR_factor_gt     0.1207
_refine_ls_wR_factor_ref     0.1363
_refine_ls_goodness_of_fit_ref     1.029
_refine_ls_restrained_S_all     1.029
_refine_ls_number_reflns     7510
_refine_ls_number_parameters     275
_refine_ls_number_restraints     0
_refine_ls_hydrogen_treatment     constr
_refine_ls_weighting_scheme     calc
_refine_ls_weighting_details
         'calc w=1/[\s^2^(Fo^2^)+(0.0770P)^2^+0.2747P] where P=(Fo^2^+2Fc^2^)/3'
_atom_sites_solution_hydrogens     geom
_atom_sites_solution_primary     direct
_atom_sites_solution_secondary     difmap
_refine_ls_shift/su_max     0.001
_refine_ls_shift/su_mean     0.000
_refine_diff_density_max     0.548
_refine_diff_density_min     -0.201
_refine_ls_extinction_method     none
_refine_ls_extinction_coef     ?
loop_
    _atom_type_symbol
    _atom_type_description
    _atom_type_scat_dispersion_real
    _atom_type_scat_dispersion_imag
    _atom_type_scat_source
    'C' 'C' 0.0033 0.0016
                         'International Tables Vol C Tables 4.2.6.8 and 6.1.1.4'
    'H' 'H' 0.0000 0.0000
                         'International Tables Vol C Tables 4.2.6.8 and 6.1.1.4'
    'N' 'N' 0.0061 0.0033
                         'International Tables Vol C Tables 4.2.6.8 and 6.1.1.4'
    'O' 'O' 0.0106 0.0060
                         'International Tables Vol C Tables 4.2.6.8 and 6.1.1.4'
_computing_data_collection     'APEX2 (Bruker, 2009)'
_computing_cell_refinement     'SAINT (Bruker, 2009)'
_computing_data_reduction     'SAINT (Bruker, 2009)'
_computing_structure_solution     'SHELXTL (Sheldrick, 2008)'
_computing_structure_refinement     'SHELXTL (Sheldrick, 2008)'
_computing_molecular_graphics     'SHELXTL (Sheldrick, 2008)'
_computing_publication_material
;
SHELXTL (Sheldrick, 2008) and PLATON (Spek, 2009)
;
loop_
    _atom_site_type_symbol
    _atom_site_label
    _atom_site_fract_x
    _atom_site_fract_y
    _atom_site_fract_z
    _atom_site_U_iso_or_equiv
    _atom_site_adp_type
    _atom_site_calc_flag
    _atom_site_refinement_flags
    _atom_site_occupancy
    _atom_site_disorder_assembly
    _atom_site_disorder_group
    O O1A 0.42483(15) 0.54231(3) 0.13432(7) 0.03320(19) Uani d . 1 . .
    O O2A 0.40149(14) 0.57864(4) 0.28272(7) 0.03070(18) Uani d . 1 . .
    N N1A 0.46872(13) 0.81176(4) 0.03295(7) 0.02043(16) Uani d . 1 . .
    N N2A 0.50093(12) 0.79631(4) 0.25642(7) 0.01853(15) Uani d . 1 . .
    N N3A 0.41730(13) 0.58434(4) 0.19278(7) 0.02205(16) Uani d . 1 . .
    C C1A 0.49512(15) 0.85691(4) 0.10172(8) 0.02068(17) Uani d . 1 . .
    C C2A 0.45607(13) 0.75638(4) 0.07370(8) 0.01702(16) Uani d . 1 . .
    C C3A 0.42621(14) 0.70659(4) 0.00252(8) 0.01940(17) Uani d . 1 . .
    H H3A 0.4160 0.7116 -0.0709 0.023 Uiso calc R 1 . .
    C C4A 0.41210(14) 0.65075(4) 0.04132(8) 0.01985(17) Uani d . 1 . .
    H H4A 0.3915 0.6177 -0.0053 0.024 Uiso calc R 1 . .
    C C5A 0.42934(14) 0.64452(4) 0.15257(8) 0.01822(16) Uani d . 1 . .
    C C6A 0.45822(14) 0.69133(4) 0.22529(8) 0.01792(16) Uani d . 1 . .
    H H6A 0.4686 0.6855 0.2985 0.022 Uiso calc R 1 . .
    C C7A 0.47173(13) 0.74866(4) 0.18519(7) 0.01652(15) Uani d . 1 . .
    C C8A 0.51266(14) 0.84900(4) 0.21625(8) 0.01909(16) Uani d . 1 . .
    C C9A 0.54442(18) 0.90164(5) 0.29221(9) 0.0257(2) Uani d . 1 . .
    H H9A 0.5650 0.8884 0.3667 0.039 Uiso calc R 1 . .
    H H9B 0.4244 0.9269 0.2613 0.039 Uiso calc R 1 . .
    H H9C 0.6642 0.9234 0.2975 0.039 Uiso calc R 1 . .
    C C10A 0.5085(2) 0.91790(5) 0.05931(10) 0.0309(2) Uani d . 1 . .
    H H10A 0.4890 0.9156 -0.0186 0.046 Uiso calc R 1 . .
    H H10B 0.6425 0.9346 0.1049 0.046 Uiso calc R 1 . .
    H H10C 0.4027 0.9426 0.0643 0.046 Uiso calc R 1 . .
    O O1B 1.02498(14) 0.88142(4) 0.11899(7) 0.03279(18) Uani d . 1 . .
    O O2B 1.01367(14) 0.86371(3) 0.28010(7) 0.03235(18) Uani d . 1 . .
    N N1B 0.91353(13) 0.60539(4) 0.08423(7) 0.02072(15) Uani d . 1 . .
    N N2B 0.96057(12) 0.64557(4) 0.30076(7) 0.01937(15) Uani d . 1 . .
    N N3B 1.00834(13) 0.84739(4) 0.18868(8) 0.02304(17) Uani d . 1 . .
    C C1B 0.91658(15) 0.56851(4) 0.16330(8) 0.02119(17) Uani d . 1 . .
    C C2B 0.93380(13) 0.66464(4) 0.11081(8) 0.01795(16) Uani d . 1 . .
    C C3B 0.92863(15) 0.70603(4) 0.02753(8) 0.02017(17) Uani d . 1 . .
    H H3B 0.9091 0.6928 -0.0443 0.024 Uiso calc R 1 . .
    C C4B 0.95218(14) 0.76554(4) 0.05198(8) 0.02043(17) Uani d . 1 . .
    H H4B 0.9496 0.7930 -0.0022 0.025 Uiso calc R 1 . .
    C C5B 0.98036(14) 0.78392(4) 0.16108(8) 0.01887(16) Uani d . 1 . .
    C C6B 0.98399(14) 0.74548(4) 0.24403(8) 0.01843(16) Uani d . 1 . .
    H H6B 1.0023 0.7595 0.3152 0.022 Uiso calc R 1 . .
    C C7B 0.95944(13) 0.68435(4) 0.21894(8) 0.01721(16) Uani d . 1 . .
    C C8B 0.93904(15) 0.58899(4) 0.27364(8) 0.02046(17) Uani d . 1 . .
    C C9B 0.93881(19) 0.54547(5) 0.36108(9) 0.0285(2) Uani d . 1 . .
    H H9D 0.9554 0.5664 0.4289 0.043 Uiso calc R 1 . .
    H H9E 1.0512 0.5179 0.3786 0.043 Uiso calc R 1 . .
    H H9F 0.8097 0.5242 0.3318 0.043 Uiso calc R 1 . .
    C C10B 0.8977(2) 0.50367(5) 0.13618(11) 0.0306(2) Uani d . 1 . .
    H H10D 0.8890 0.4978 0.0609 0.046 Uiso calc R 1 . .
    H H10E 0.7747 0.4883 0.1399 0.046 Uiso calc R 1 . .
    H H10F 1.0171 0.4832 0.1903 0.046 Uiso calc R 1 . .
loop_
    _atom_site_aniso_label
    _atom_site_aniso_U_11
    _atom_site_aniso_U_22
    _atom_site_aniso_U_33
    _atom_site_aniso_U_12
    _atom_site_aniso_U_13
    _atom_site_aniso_U_23
    O1A 0.0509(5) 0.0197(3) 0.0321(4) -0.0016(3) 0.0206(4) -0.0041(3)
    O2A 0.0432(5) 0.0283(4) 0.0244(4) -0.0055(3) 0.0179(3) 0.0018(3)
    N1A 0.0232(4) 0.0210(4) 0.0172(4) 0.0026(3) 0.0086(3) 0.0016(3)
    N2A 0.0196(3) 0.0201(3) 0.0165(3) 0.0004(3) 0.0082(3) -0.0012(3)
    N3A 0.0244(4) 0.0203(4) 0.0210(4) -0.0024(3) 0.0092(3) -0.0006(3)
    C1A 0.0230(4) 0.0203(4) 0.0185(4) 0.0031(3) 0.0085(3) 0.0016(3)
    C2A 0.0161(4) 0.0199(4) 0.0152(4) 0.0017(3) 0.0067(3) 0.0005(3)
    C3A 0.0208(4) 0.0232(4) 0.0153(4) 0.0006(3) 0.0086(3) -0.0019(3)
    C4A 0.0204(4) 0.0216(4) 0.0182(4) -0.0013(3) 0.0088(3) -0.0033(3)
    C5A 0.0174(4) 0.0188(4) 0.0187(4) -0.0010(3) 0.0079(3) -0.0003(3)
    C6A 0.0175(4) 0.0208(4) 0.0157(4) -0.0001(3) 0.0073(3) -0.0004(3)
    C7A 0.0149(3) 0.0201(4) 0.0145(4) 0.0004(3) 0.0061(3) -0.0010(3)
    C8A 0.0195(4) 0.0202(4) 0.0178(4) 0.0013(3) 0.0081(3) -0.0011(3)
    C9A 0.0338(5) 0.0209(4) 0.0239(5) -0.0006(4) 0.0137(4) -0.0044(4)
    C10A 0.0488(7) 0.0204(4) 0.0243(5) 0.0037(4) 0.0162(5) 0.0043(4)
    O1B 0.0440(5) 0.0202(3) 0.0365(5) -0.0034(3) 0.0192(4) 0.0045(3)
    O2B 0.0469(5) 0.0206(3) 0.0330(4) -0.0026(3) 0.0203(4) -0.0061(3)
    N1B 0.0221(4) 0.0186(3) 0.0209(4) -0.0005(3) 0.0085(3) -0.0020(3)
    N2B 0.0200(3) 0.0183(3) 0.0195(4) 0.0003(3) 0.0081(3) 0.0010(3)
    N3B 0.0229(4) 0.0176(3) 0.0284(4) -0.0011(3) 0.0106(3) -0.0001(3)
    C1B 0.0223(4) 0.0171(4) 0.0234(4) 0.0008(3) 0.0089(3) -0.0009(3)
    C2B 0.0159(4) 0.0186(4) 0.0187(4) -0.0005(3) 0.0066(3) -0.0011(3)
    C3B 0.0208(4) 0.0212(4) 0.0188(4) -0.0017(3) 0.0086(3) -0.0003(3)
    C4B 0.0194(4) 0.0207(4) 0.0213(4) -0.0007(3) 0.0087(3) 0.0018(3)
    C5B 0.0174(4) 0.0160(4) 0.0233(4) -0.0009(3) 0.0087(3) -0.0006(3)
    C6B 0.0180(4) 0.0181(4) 0.0198(4) -0.0009(3) 0.0085(3) -0.0017(3)
    C7B 0.0157(3) 0.0173(4) 0.0186(4) -0.0006(3) 0.0072(3) -0.0010(3)
    C8B 0.0206(4) 0.0190(4) 0.0209(4) 0.0009(3) 0.0079(3) 0.0014(3)
    C9B 0.0386(6) 0.0209(4) 0.0255(5) -0.0002(4) 0.0131(4) 0.0042(4)
    C10B 0.0433(6) 0.0176(4) 0.0334(6) -0.0009(4) 0.0188(5) -0.0027(4)
_geom_special_details
;
 All esds (except the esd in the dihedral angle between two l.s. planes)
 are estimated using the full covariance matrix.  The cell esds are taken
 into account individually in the estimation of esds in distances, angles
 and torsion angles; correlations between esds in cell parameters are only
 used when they are defined by crystal symmetry.  An approximate (isotropic)
 treatment of cell esds is used for estimating esds involving l.s. planes.
;
loop_
    _geom_bond_atom_site_label_1
    _geom_bond_atom_site_label_2
    _geom_bond_site_symmetry_2
    _geom_bond_distance
    _geom_bond_publ_flag
    O1A N3A . 1.2267(11) ?
    O2A N3A . 1.2242(11) ?
    N1A C1A . 1.3111(12) ?
    N1A C2A . 1.3705(12) ?
    N2A C8A . 1.3111(12) ?
    N2A C7A . 1.3717(11) ?
    N3A C5A . 1.4658(12) ?
    C1A C8A . 1.4469(13) ?
    C1A C10A . 1.4956(14) ?
    C2A C3A . 1.4087(13) ?
    C2A C7A . 1.4121(12) ?
    C3A C4A . 1.3722(13) ?
    C3A H3A . 0.9300 ?
    C4A C5A . 1.4014(13) ?
    C4A H4A . 0.9300 ?
    C5A C6A . 1.3691(13) ?
    C6A C7A . 1.4086(13) ?
    C6A H6A . 0.9300 ?
    C8A C9A . 1.4944(13) ?
    C9A H9A . 0.9600 ?
    C9A H9B . 0.9600 ?
    C9A H9C . 0.9600 ?
    C10A H10A . 0.9600 ?
    C10A H10B . 0.9600 ?
    C10A H10C . 0.9600 ?
    O1B N3B . 1.2272(11) ?
    O2B N3B . 1.2255(12) ?
    N1B C1B . 1.3114(12) ?
    N1B C2B . 1.3686(12) ?
    N2B C8B . 1.3117(12) ?
    N2B C7B . 1.3703(12) ?
    N3B C5B . 1.4646(12) ?
    C1B C8B . 1.4454(14) ?
    C1B C10B . 1.4927(14) ?
    C2B C7B . 1.4062(13) ?
    C2B C3B . 1.4138(13) ?
    C3B C4B . 1.3693(13) ?
    C3B H3B . 0.9300 ?
    C4B C5B . 1.4036(13) ?
    C4B H4B . 0.9300 ?
    C5B C6B . 1.3711(13) ?
    C6B C7B . 1.4066(12) ?
    C6B H6B . 0.9300 ?
    C8B C9B . 1.4978(14) ?
    C9B H9D . 0.9600 ?
    C9B H9E . 0.9600 ?
    C9B H9F . 0.9600 ?
    C10B H10D . 0.9600 ?
    C10B H10E . 0.9600 ?
    C10B H10F . 0.9600 ?
loop_
    _geom_angle_atom_site_label_1
    _geom_angle_atom_site_label_2
    _geom_angle_atom_site_label_3
    _geom_angle_site_symmetry_1
    _geom_angle_site_symmetry_3
    _geom_angle
    _geom_angle_publ_flag
    C1A N1A C2A . . 117.11(8) ?
    C8A N2A C7A . . 117.13(8) ?
    O2A N3A O1A . . 123.57(9) ?
    O2A N3A C5A . . 118.55(8) ?
    O1A N3A C5A . . 117.88(8) ?
    N1A C1A C8A . . 121.84(9) ?
    N1A C1A C10A . . 118.27(8) ?
    C8A C1A C10A . . 119.90(9) ?
    N1A C2A C3A . . 119.10(8) ?
    N1A C2A C7A . . 121.09(8) ?
    C3A C2A C7A . . 119.80(8) ?
    C4A C3A C2A . . 120.12(8) ?
    C4A C3A H3A . . 119.9 ?
    C2A C3A H3A . . 119.9 ?
    C3A C4A C5A . . 118.70(8) ?
    C3A C4A H4A . . 120.6 ?
    C5A C4A H4A . . 120.6 ?
    C6A C5A C4A . . 123.62(8) ?
    C6A C5A N3A . . 118.66(8) ?
    C4A C5A N3A . . 117.72(8) ?
    C5A C6A C7A . . 117.63(8) ?
    C5A C6A H6A . . 121.2 ?
    C7A C6A H6A . . 121.2 ?
    N2A C7A C6A . . 118.79(8) ?
    N2A C7A C2A . . 121.09(8) ?
    C6A C7A C2A . . 120.12(8) ?
    N2A C8A C1A . . 121.74(8) ?
    N2A C8A C9A . . 118.14(8) ?
    C1A C8A C9A . . 120.12(8) ?
    C8A C9A H9A . . 109.5 ?
    C8A C9A H9B . . 109.5 ?
    H9A C9A H9B . . 109.5 ?
    C8A C9A H9C . . 109.5 ?
    H9A C9A H9C . . 109.5 ?
    H9B C9A H9C . . 109.5 ?
    C1A C10A H10A . . 109.5 ?
    C1A C10A H10B . . 109.5 ?
    H10A C10A H10B . . 109.5 ?
    C1A C10A H10C . . 109.5 ?
    H10A C10A H10C . . 109.5 ?
    H10B C10A H10C . . 109.5 ?
    C1B N1B C2B . . 117.01(8) ?
    C8B N2B C7B . . 116.63(8) ?
    O2B N3B O1B . . 123.47(9) ?
    O2B N3B C5B . . 118.27(8) ?
    O1B N3B C5B . . 118.27(9) ?
    N1B C1B C8B . . 121.99(9) ?
    N1B C1B C10B . . 117.64(9) ?
    C8B C1B C10B . . 120.37(9) ?
    N1B C2B C7B . . 120.87(8) ?
    N1B C2B C3B . . 118.88(8) ?
    C7B C2B C3B . . 120.25(8) ?
    C4B C3B C2B . . 120.38(9) ?
    C4B C3B H3B . . 119.8 ?
    C2B C3B H3B . . 119.8 ?
    C3B C4B C5B . . 118.18(9) ?
    C3B C4B H4B . . 120.9 ?
    C5B C4B H4B . . 120.9 ?
    C6B C5B C4B . . 123.47(9) ?
    C6B C5B N3B . . 117.86(8) ?
    C4B C5B N3B . . 118.67(8) ?
    C5B C6B C7B . . 118.40(9) ?
    C5B C6B H6B . . 120.8 ?
    C7B C6B H6B . . 120.8 ?
    N2B C7B C2B . . 121.76(8) ?
    N2B C7B C6B . . 118.93(8) ?
    C2B C7B C6B . . 119.31(8) ?
    N2B C8B C1B . . 121.72(9) ?
    N2B C8B C9B . . 117.94(9) ?
    C1B C8B C9B . . 120.34(9) ?
    C8B C9B H9D . . 109.5 ?
    C8B C9B H9E . . 109.5 ?
    H9D C9B H9E . . 109.5 ?
    C8B C9B H9F . . 109.5 ?
    H9D C9B H9F . . 109.5 ?
    H9E C9B H9F . . 109.5 ?
    C1B C10B H10D . . 109.5 ?
    C1B C10B H10E . . 109.5 ?
    H10D C10B H10E . . 109.5 ?
    C1B C10B H10F . . 109.5 ?
    H10D C10B H10F . . 109.5 ?
    H10E C10B H10F . . 109.5 ?
loop_
    _geom_torsion_atom_site_label_1
    _geom_torsion_atom_site_label_2
    _geom_torsion_atom_site_label_3
    _geom_torsion_atom_site_label_4
    _geom_torsion_site_symmetry_1
    _geom_torsion_site_symmetry_2
    _geom_torsion_site_symmetry_3
    _geom_torsion_site_symmetry_4
    _geom_torsion
    _geom_torsion_publ_flag
    C2A N1A C1A C8A . . . . 0.68(14) ?
    C2A N1A C1A C10A . . . . -179.74(9) ?
    C1A N1A C2A C3A . . . . 179.54(9) ?
    C1A N1A C2A C7A . . . . -0.23(13) ?
    N1A C2A C3A C4A . . . . -179.69(8) ?
    C7A C2A C3A C4A . . . . 0.09(13) ?
    C2A C3A C4A C5A . . . . -0.42(14) ?
    C3A C4A C5A C6A . . . . 0.49(14) ?
    C3A C4A C5A N3A . . . . -178.99(8) ?
    O2A N3A C5A C6A . . . . 11.04(13) ?
    O1A N3A C5A C6A . . . . -168.57(9) ?
    O2A N3A C5A C4A . . . . -169.46(9) ?
    O1A N3A C5A C4A . . . . 10.93(13) ?
    C4A C5A C6A C7A . . . . -0.20(14) ?
    N3A C5A C6A C7A . . . . 179.27(8) ?
    C8A N2A C7A C6A . . . . -179.96(8) ?
    C8A N2A C7A C2A . . . . 0.28(13) ?
    C5A C6A C7A N2A . . . . -179.91(8) ?
    C5A C6A C7A C2A . . . . -0.15(13) ?
    N1A C2A C7A N2A . . . . -0.27(13) ?
    C3A C2A C7A N2A . . . . 179.96(8) ?
    N1A C2A C7A C6A . . . . 179.98(8) ?
    C3A C2A C7A C6A . . . . 0.21(13) ?
    C7A N2A C8A C1A . . . . 0.16(13) ?
    C7A N2A C8A C9A . . . . 179.99(8) ?
    N1A C1A C8A N2A . . . . -0.68(15) ?
    C10A C1A C8A N2A . . . . 179.74(9) ?
    N1A C1A C8A C9A . . . . 179.49(9) ?
    C10A C1A C8A C9A . . . . -0.08(14) ?
    C2B N1B C1B C8B . . . . 0.35(14) ?
    C2B N1B C1B C10B . . . . -179.15(9) ?
    C1B N1B C2B C7B . . . . 0.83(13) ?
    C1B N1B C2B C3B . . . . -179.19(9) ?
    N1B C2B C3B C4B . . . . -178.82(9) ?
    C7B C2B C3B C4B . . . . 1.16(14) ?
    C2B C3B C4B C5B . . . . -0.29(14) ?
    C3B C4B C5B C6B . . . . -0.49(14) ?
    C3B C4B C5B N3B . . . . 179.24(8) ?
    O2B N3B C5B C6B . . . . -6.86(13) ?
    O1B N3B C5B C6B . . . . 173.21(9) ?
    O2B N3B C5B C4B . . . . 173.39(9) ?
    O1B N3B C5B C4B . . . . -6.54(13) ?
    C4B C5B C6B C7B . . . . 0.38(14) ?
    N3B C5B C6B C7B . . . . -179.35(8) ?
    C8B N2B C7B C2B . . . . 0.80(13) ?
    C8B N2B C7B C6B . . . . -179.40(8) ?
    N1B C2B C7B N2B . . . . -1.47(13) ?
    C3B C2B C7B N2B . . . . 178.54(8) ?
    N1B C2B C7B C6B . . . . 178.72(8) ?
    C3B C2B C7B C6B . . . . -1.26(13) ?
    C5B C6B C7B N2B . . . . -179.31(8) ?
    C5B C6B C7B C2B . . . . 0.50(13) ?
    C7B N2B C8B C1B . . . . 0.39(13) ?
    C7B N2B C8B C9B . . . . -179.77(9) ?
    N1B C1B C8B N2B . . . . -1.02(15) ?
    C10B C1B C8B N2B . . . . 178.47(9) ?
    N1B C1B C8B C9B . . . . 179.14(9) ?
    C10B C1B C8B C9B . . . . -1.37(15) ?
loop_
    _geom_hbond_atom_site_label_D
    _geom_hbond_atom_site_label_H
    _geom_hbond_atom_site_label_A
    _geom_hbond_site_symmetry_A
    _geom_hbond_distance_DH
    _geom_hbond_distance_HA
    _geom_hbond_distance_DA
    _geom_hbond_angle_DHA
    _geom_hbond_publ_flag
    C3A H3A N2A 4_575 0.93 2.56 3.4486(14) 160 yes
    C9B H9D O1B 4_576 0.96 2.58 3.5380(14) 176 yes
    C10A H10A O2A 4_575 0.96 2.38 3.3355(15) 171 yes
