# Supplementary material for: 2,3-Dimethyl-6-nitro­quinoxaline
Source: Acta Crystallogr Sect E Struct Rep Online. 2010 Jun 26;66(Pt 7):o1830–1. doi: 10.1107/S1600536810024463 (PMC3006956; doi:10.1107/S1600536810024463)
Supplement: Supplementary file 2 [file e-66-o1830-Isup2.hkl]

# 
# h,k,l, Fc-squared, Fo-squared, sigma(Fo-squared) and status flag 
# 
data_I
_shelx_title ' 4ndam in P2(1)/c (100k)' 
_shelx_refln_list_code          4 
_shelx_F_calc_maximum      220.36 
_exptl_crystal_F_000       848.00 
_reflns_d_resolution_high  0.6387 
 
loop_ 
 _symmetry_equiv_pos_as_xyz 
 'x, y, z' 
 '-x, y+1/2, -z+1/2' 
 '-x, -y, -z' 
 'x, -y-1/2, z-1/2' 
 
_cell_length_a     7.1125 
_cell_length_b    22.4900 
_cell_length_c    12.9596 
_cell_angle_alpha  90.000 
_cell_angle_beta  115.026 
_cell_angle_gamma  90.000 
 
_shelx_F_squared_multiplier     1.000 
 
loop_ 
 _refln_index_h 
 _refln_index_k 
 _refln_index_l 
 _refln_F_squared_calc 
 _refln_F_squared_meas 
 _refln_F_squared_sigma 
 _refln_observed_status 
   1   0   0        0.22       34.84      2.31 o 
   3   0   0      180.71      163.34      3.12 o 
   4   0   0     5263.43     6121.31     65.85 o 
   5   0   0       29.58       25.74      2.13 o 
   6   0   0      198.72      191.21      7.82 o 
   7   0   0       26.37       26.60      3.90 o 
   8   0   0      187.05      190.51     10.86 o 
   9   0   0       34.25       38.49      4.86 o 
  10   0   0        1.31       -0.47      6.34 o 
   1   1   0       39.86       15.70      2.64 o 
   2   1   0    25080.27    27976.64    272.44 o 
   3   1   0       53.40       48.35      1.14 o 
   4   1   0    10904.93    12578.49     93.87 o 
   5   1   0        6.45        5.47      1.28 o 
   6   1   0     1611.02     1727.77     26.11 o 
   7   1   0       20.69       17.63      2.45 o 
   8   1   0       56.16       53.82      4.79 o 
   9   1   0        1.24       -0.66      2.47 o 
  10   1   0        3.86        4.90      6.38 o 
   0   2   0    12709.95    13504.21    341.97 o 
   1   2   0      166.65      198.37      4.17 o 
   2   2   0    12849.56    14735.67    155.39 o 
   3   2   0        2.31        4.40      0.55 o 
   4   2   0     4584.22     5117.33     40.70 o 
   5   2   0        0.51        0.78      0.95 o 
   6   2   0      620.74      649.10     10.94 o 
   7   2   0        4.86        5.63      1.99 o 
   8   2   0        0.26       -2.18      2.18 o 
   9   2   0        0.07       -1.67      2.41 o 
  10   2   0       29.78       32.50      7.07 o 
   1   3   0        0.09       -0.50      0.54 o 
   2   3   0     1478.82     1563.68     17.64 o 
   3   3   0        0.09        1.98      0.56 o 
   4   3   0        0.67        0.34      1.64 o 
   5   3   0      100.52      123.35      3.01 o 
   6   3   0     1027.60     1092.43     16.04 o 
   7   3   0       63.94       61.61      3.31 o 
   8   3   0      957.04     1021.45     17.97 o 
   9   3   0        1.02       -0.04      2.57 o 
  10   3   0      254.96      266.84     10.64 o 
   0   4   0     7699.26     8272.66    140.00 o 
   1   4   0        0.54        3.45      0.95 o 
   2   4   0     3441.41     3701.98     45.73 o 
   3   4   0      703.26      718.53      7.40 o 
   4   4   0       94.68       83.76      4.66 o 
   5   4   0      139.05      134.56      4.46 o 
   6   4   0       10.14        9.32      3.78 o 
   7   4   0        1.66        0.62      2.28 o 
   8   4   0        0.00       -1.13      2.62 o 
   9   4   0       39.71       50.59      4.31 o 
   1   5   0        6.19        6.40      1.25 o 
   2   5   0     2149.75     2155.55     31.48 o 
   3   5   0        0.02       -0.62      0.62 o 
   4   5   0     1020.20     1024.13     18.96 o 
   5   5   0        5.77        3.65      1.09 o 
   6   5   0      193.26      198.17      5.54 o 
   7   5   0        0.71       -0.66      2.16 o 
   8   5   0       82.34       78.89      4.71 o 
   9   5   0       11.02        5.78      2.81 o 
   0   6   0     1163.66     1215.92     19.12 o 
   1   6   0     1622.45     1537.36     20.67 o 
   2   6   0       90.30       91.73      3.39 o 
   3   6   0        8.36       10.36      1.21 o 
   4   6   0      237.05      258.93      4.74 o 
   5   6   0       12.14       11.64      1.65 o 
   6   6   0      123.32      132.07      5.05 o 
   7   6   0        0.09       -1.51      1.85 o 
   8   6   0       24.56       17.82      3.01 o 
   9   6   0       11.42        8.92      2.93 o 
   1   7   0       29.24       42.91      2.25 o 
   2   7   0      556.52      578.82      7.83 o 
   3   7   0       79.06       77.46      2.00 o 
   4   7   0      415.83      439.61      6.75 o 
   5   7   0        9.50        9.44      1.62 o 
   6   7   0      108.56      119.53      4.23 o 
   7   7   0        3.41        2.97      2.00 o 
   8   7   0        2.00        1.76      2.43 o 
   9   7   0        3.14        3.20      3.25 o 
   0   8   0        0.32        2.12      0.81 o 
   1   8   0     6926.79     7376.13     77.92 o 
   2   8   0      137.38      127.75      3.27 o 
   3   8   0      793.80      786.54      9.01 o 
   4   8   0      562.09      615.00     10.45 o 
   5   8   0      130.89      138.26      4.25 o 
   6   8   0      342.86      374.99      8.12 o 
   7   8   0      120.17      120.65      5.37 o 
   8   8   0       96.58      105.58      5.47 o 
   9   8   0       58.80       60.28      4.45 o 
   1   9   0       65.44       85.25      2.40 o 
   2   9   0      615.64      661.64      7.49 o 
   3   9   0      207.71      248.38      6.86 o 
   4   9   0      209.15      227.45      4.93 o 
   5   9   0      151.96      164.62      4.78 o 
   6   9   0        4.10        4.27      1.97 o 
   7   9   0       10.99       11.25      2.35 o 
   8   9   0       36.40       27.28      3.46 o 
   9   9   0        8.58        2.43      2.78 o 
   0  10   0      312.19      306.10      5.22 o 
   1  10   0      144.37      106.61      3.22 o 
   2  10   0      657.63      713.32      6.88 o 
   3  10   0      783.76      770.39      8.77 o 
   4  10   0      529.00      531.86      9.30 o 
   5  10   0      502.97      510.89      9.18 o 
   6  10   0      158.05      152.83      5.77 o 
   7  10   0       78.33       83.43      4.48 o 
   8  10   0       18.40       12.19      4.06 o 
   9  10   0        0.01        0.64      2.97 o 
   1  11   0       81.15       83.45      2.40 o 
   2  11   0      451.05      487.02      5.44 o 
   3  11   0      102.70      104.28      3.23 o 
   4  11   0      432.59      460.54      7.07 o 
   5  11   0        8.31        8.40      2.02 o 
   6  11   0       86.89       81.94      4.79 o 
   7  11   0       44.29       48.89      3.84 o 
   8  11   0        5.81        2.37      2.74 o 
   9  11   0        6.58        5.85      3.02 o 
   0  12   0      662.60      794.00      8.88 o 
   1  12   0      360.21      333.23      3.99 o 
   2  12   0       40.60       55.88      2.06 o 
   3  12   0      128.87      116.24      3.50 o 
   4  12   0       56.59       59.56      2.37 o 
   5  12   0       40.01       37.29      3.05 o 
   6  12   0       30.25       27.79      3.20 o 
   7  12   0       10.46       11.19      2.59 o 
   8  12   0        4.39        4.19      2.81 o 
   9  12   0        0.63        1.48      2.97 o 
   1  13   0       62.22       64.95      1.87 o 
   2  13   0        4.49        9.99      1.24 o 
   3  13   0      174.85      153.03      5.65 o 
   4  13   0        8.55        7.54      1.37 o 
   5  13   0       31.34       34.94      3.05 o 
   6  13   0       41.49       34.48      3.58 o 
   7  13   0        6.83        8.12      3.21 o 
   8  13   0       68.68       63.99      4.96 o 
   9  13   0       39.68       38.21      6.55 o 
   0  14   0     1488.97     1480.40     14.84 o 
   1  14   0        0.03       -0.42      0.73 o 
   2  14   0      327.98      335.84      4.60 o 
   3  14   0       53.03       49.72      2.79 o 
   4  14   0        4.48        2.90      1.41 o 
   5  14   0       54.01       56.71      3.86 o 
   6  14   0        2.08        3.58      2.44 o 
   7  14   0        5.31        7.42      2.89 o 
   8  14   0       45.24       50.52      4.36 o 
   9  14   0       18.95       29.60      4.52 o 
   1  15   0       21.30       23.32      1.40 o 
   2  15   0      220.09      218.70      3.64 o 
   3  15   0        0.98        1.50      1.20 o 
   4  15   0       14.81       15.66      1.89 o 
   5  15   0      166.59      172.53      6.52 o 
   6  15   0      169.29      171.51      7.09 o 
   7  15   0      373.49      387.65     10.37 o 
   8  15   0      309.22      327.61      9.09 o 
   9  15   0      185.16      182.71     14.95 o 
   0  16   0       26.39       28.39      2.23 o 
   1  16   0       88.44       95.34      2.41 o 
   2  16   0        0.90        0.81      1.10 o 
   3  16   0       46.34       47.52      2.55 o 
   4  16   0       45.48       47.69      2.89 o 
   5  16   0      107.94       99.70      5.24 o 
   6  16   0       67.36       65.82      5.08 o 
   7  16   0        0.20       -1.45      2.74 o 
   8  16   0        2.70        2.15      3.12 o 
   1  17   0      131.74      129.62      2.94 o 
   2  17   0       39.97       37.43      2.46 o 
   3  17   0      588.34      600.46     11.39 o 
   4  17   0      106.36      106.42      3.95 o 
   5  17   0      470.59      467.83     10.38 o 
   6  17   0      149.91      144.88      7.11 o 
   7  17   0      144.74      129.27      7.13 o 
   8  17   0      141.85      140.98      7.08 o 
   0  18   0     3041.91     2835.26     28.39 o 
   1  18   0     2966.37     2815.56     19.24 o 
   2  18   0     1974.12     1856.73     16.13 o 
   3  18   0      312.80      318.19      5.90 o 
   4  18   0      619.08      619.05      9.21 o 
   5  18   0       26.53       39.60      3.51 o 
   6  18   0       74.97       70.41      6.16 o 
   7  18   0       23.51       27.66      4.25 o 
   8  18   0        0.01       -1.67      3.35 o 
   1  19   0      156.46      165.88      3.82 o 
   2  19   0      621.59      591.03      7.22 o 
   3  19   0      430.62      458.34      6.44 o 
   4  19   0      761.53      734.01     10.48 o 
   5  19   0       66.68       65.30      4.44 o 
   6  19   0      275.02      271.32     12.63 o 
   7  19   0        8.30       -1.75      3.18 o 
   8  19   0       28.81       30.40      4.43 o 
   0  20   0     2816.86     2592.70     26.83 o 
   1  20   0      354.43      406.33      6.19 o 
   2  20   0     1563.61     1475.18     14.05 o 
   3  20   0      325.53      340.35      5.66 o 
   4  20   0      200.75      199.35      5.67 o 
   5  20   0       78.70       76.66      3.63 o 
   6  20   0        0.37       -0.81      3.06 o 
   7  20   0        0.07        0.29      3.42 o 
   8  20   0        0.09        5.16      7.78 o 
   1  21   0       51.42       40.17      2.54 o 
   2  21   0       30.87       19.81      2.14 o 
   3  21   0       73.44       56.13      4.34 o 
   4  21   0       37.76       26.48      2.58 o 
   5  21   0       11.04       12.78      2.31 o 
   6  21   0        1.11        1.66      4.82 o 
   7  21   0       67.49       69.14      6.21 o 
   8  21   0        7.66        3.34      5.67 o 
   0  22   0        0.30        2.15      1.97 o 
   1  22   0        0.33        1.73      1.77 o 
   2  22   0        1.21        1.01      1.74 o 
   3  22   0        9.48        9.71      2.10 o 
   4  22   0        8.40        6.20      2.05 o 
   5  22   0       18.66       19.34      3.40 o 
   6  22   0        5.79        3.47      3.36 o 
   7  22   0        3.12        4.93      3.89 o 
   1  23   0       38.12       35.73      2.76 o 
   2  23   0       18.87       18.96      2.70 o 
   3  23   0      121.49      116.67      4.80 o 
   4  23   0        4.97        6.14      2.14 o 
   5  23   0       42.68       45.01      3.34 o 
   6  23   0        6.77        8.02      3.56 o 
   7  23   0       15.34       16.98      4.49 o 
   0  24   0      110.27      108.84      6.22 o 
   1  24   0        6.94        4.99      2.01 o 
   2  24   0        9.41        8.71      2.17 o 
   3  24   0        4.10        1.57      2.02 o 
   4  24   0       36.83       43.13      3.77 o 
   5  24   0        7.11        2.43      2.19 o 
   6  24   0       24.27       21.35      3.78 o 
   7  24   0        0.00       -0.24      8.07 o 
   1  25   0        0.86        2.17      2.21 o 
   2  25   0        0.53       -0.64      2.04 o 
   3  25   0        7.85        5.65      2.31 o 
   4  25   0        0.22       -1.56      2.80 o 
   5  25   0        6.99        7.06      2.47 o 
   6  25   0        0.69       -0.36      3.10 o 
   7  25   0        1.70        2.94      4.29 o 
   0  26   0      241.80      268.44      8.95 o 
   1  26   0       51.66       53.52      3.58 o 
   2  26   0       51.05       53.32      3.46 o 
   3  26   0        2.10        1.24      2.18 o 
   4  26   0       14.51       15.05      3.18 o 
   5  26   0        3.75        2.68      2.57 o 
   6  26   0       13.82       15.70      5.09 o 
   1  27   0       31.75       31.68      3.46 o 
   2  27   0       32.01       28.38      3.23 o 
   3  27   0       82.09       79.04      4.35 o 
   4  27   0        5.09        1.78      2.77 o 
   5  27   0       10.13        8.42      2.95 o 
   6  27   0        7.51        8.61      4.85 o 
   0  28   0      390.77      399.46     19.14 o 
   1  28   0        1.83       -1.97      3.17 o 
   2  28   0      180.53      206.39      6.54 o 
   3  28   0        1.94        3.85      2.56 o 
   4  28   0       12.95       14.56      3.44 o 
   5  28   0        0.10        1.92      2.96 o 
   6  28   0        1.04        6.79      5.16 o 
   1  29   0       29.70       30.63      4.54 o 
   2  29   0      227.73      234.67      8.04 o 
   3  29   0      102.91      115.88      5.37 o 
   4  29   0      201.70      201.28      8.24 o 
   5  29   0       28.95       30.10      4.01 o 
   0  30   0      376.94      392.43     15.21 o 
   1  30   0       97.59      114.72      6.51 o 
   2  30   0      304.65      345.54      9.11 o 
   3  30   0       21.36       21.24      3.40 o 
   4  30   0      168.61      175.60     10.22 o 
   5  30   0      158.71      158.03     12.63 o 
   1  31   0       32.80       34.37      5.49 o 
   2  31   0       22.16       17.99      4.17 o 
   3  31   0      105.73       99.97      5.67 o 
   4  31   0        1.94        1.49      4.46 o 
   0  32   0        5.87       -0.82      7.89 o 
   1  32   0       21.68       12.08      5.26 o 
   2  32   0        0.47       -4.09      4.09 o 
   3  32   0        2.42       -2.68      4.55 o 
   4  32   0       32.13       30.73      5.32 o 
   1  33   0       11.87       -0.28      6.29 o 
   2  33   0        2.36        7.91      5.47 o 
   3  33   0       19.49       10.43      4.99 o 
   0  34   0       12.62       14.98      8.26 o 
   1  34   0        0.35       -5.59      5.59 o 
   2  34   0        5.31       -6.23      6.39 o 
 -10   1   1       24.49       20.98      5.09 o 
  -9   1   1        7.34        7.53      2.18 o 
  -8   1   1       62.07       65.24      4.00 o 
  -7   1   1        0.03       -0.14      1.80 o 
  -6   1   1     2409.56     2527.27     27.89 o 
  -5   1   1       44.71       58.86      1.53 o 
  -4   1   1    14229.34    15387.15    168.53 o 
  -3   1   1       20.70       26.25      1.21 o 
  -2   1   1    25538.58    27369.52    295.19 o 
  -1   1   1        1.29       -0.40      0.50 o 
   0   1   1      641.15      669.79     15.40 o 
   1   1   1       15.52       21.04      1.37 o 
   2   1   1    11818.87    12820.13    165.73 o 
   3   1   1        3.17       -0.10      0.51 o 
   4   1   1     1036.93     1169.62      9.97 o 
   5   1   1       97.78      103.51      6.76 o 
   6   1   1       51.25       52.43      3.66 o 
   7   1   1       88.08       90.60      4.77 o 
   8   1   1      106.84      109.05      5.06 o 
   9   1   1       19.24       22.70      3.26 o 
 -10   2   1      379.51      385.98     10.50 o 
  -9   2   1        5.71        6.88      3.05 o 
  -8   2   1     1614.56     1680.12     29.21 o 
  -7   2   1        0.34       -0.22      1.57 o 
  -6   2   1     2681.65     2823.23     30.87 o 
  -5   2   1       94.35      103.75      2.34 o 
  -4   2   1      951.55      941.29     11.94 o 
  -3   2   1      211.52      282.91      3.43 o 
  -2   2   1     1975.79     2329.51     30.75 o 
  -1   2   1      413.68      445.15     10.12 o 
   0   2   1     1519.38     1620.71     29.88 o 
   1   2   1      359.09      394.08      5.90 o 
   2   2   1     5025.31     5248.03     72.53 o 
   3   2   1       63.18       96.11      1.82 o 
   4   2   1     6741.19     7533.49     62.31 o 
   5   2   1        8.36       10.43      2.61 o 
   6   2   1     1943.41     2078.94     27.80 o 
   7   2   1       24.40       24.06      2.65 o 
   8   2   1      143.01      152.41      6.35 o 
   9   2   1       36.31       41.46      3.86 o 
 -10   3   1       15.96       12.42      4.30 o 
  -9   3   1       27.18       22.01      3.73 o 
  -8   3   1      678.96      685.80     10.75 o 
  -7   3   1       37.46       32.77      2.65 o 
  -6   3   1     2641.03     2793.77     30.63 o 
  -5   3   1        5.72        5.11      0.73 o 
  -4   3   1     4530.12     5089.11     50.17 o 
  -3   3   1       12.44       16.11      0.94 o 
  -2   3   1     2032.04     2218.01     27.63 o 
  -1   3   1       51.01       49.57      2.74 o 
   0   3   1        2.28        7.58      0.90 o 
   1   3   1        6.20        4.58      1.27 o 
   2   3   1       32.73       35.85      2.17 o 
   3   3   1      366.68      393.49      4.45 o 
   4   3   1       11.64        7.57      2.39 o 
   5   3   1      242.92      247.96      5.90 o 
   6   3   1        4.02        1.34      3.52 o 
   7   3   1       62.06       59.90      4.02 o 
   8   3   1        9.23        9.38      2.87 o 
   9   3   1        1.88       -0.61      2.80 o 
 -10   4   1      382.97      406.16     25.48 o 
  -9   4   1       65.45       61.19      5.75 o 
  -8   4   1      288.47      282.07     12.41 o 
  -7   4   1      150.79      155.65      5.92 o 
  -6   4   1        0.33        4.82      2.17 o 
  -5   4   1       39.31       48.66      1.57 o 
  -4   4   1       46.46       47.88      2.58 o 
  -3   4   1       12.40       18.49      1.05 o 
  -2   4   1     1191.25     1278.55     13.45 o 
  -1   4   1       23.68       38.14      2.91 o 
   0   4   1     8555.71     8940.96    106.93 o 
   1   4   1       11.09       22.13      1.87 o 
   2   4   1     2846.36     2934.50     32.49 o 
   3   4   1        9.48        7.78      0.83 o 
   4   4   1       14.42        8.10      2.29 o 
   5   4   1       48.47       49.18      2.22 o 
   6   4   1        3.67        5.95      2.10 o 
   7   4   1        3.32        4.19      2.23 o 
   8   4   1        5.26        2.14      2.59 o 
   9   4   1        0.48       -0.52      2.86 o 
 -10   5   1        9.79       10.07      5.45 o 
  -9   5   1        0.53        2.36      3.02 o 
  -8   5   1       36.71       33.97      5.72 o 
  -7   5   1       33.00       35.38      2.84 o 
  -6   5   1        0.14       -1.82      1.82 o 
  -5   5   1       61.63       68.99      2.16 o 
  -4   5   1      538.62      563.72      6.42 o 
  -3   5   1       37.59       29.96      1.32 o 
  -2   5   1     2775.75     2802.12     31.19 o 
  -1   5   1      248.58      239.56      4.90 o 
   0   5   1      902.55      956.92     13.45 o 
   1   5   1      534.19      525.76      8.41 o 
   2   5   1      748.85      761.18      9.19 o 
   3   5   1      105.60      102.94      2.41 o 
   4   5   1      562.93      607.53      9.11 o 
   5   5   1       12.14        9.60      2.61 o 
   6   5   1       37.66       35.30      3.06 o 
   7   5   1       45.47       44.62      3.63 o 
   8   5   1        4.11        3.86      2.70 o 
   9   5   1       28.42       29.43      4.37 o 
 -10   6   1       31.30       27.16      7.42 o 
  -9   6   1        4.77        4.50      3.17 o 
  -8   6   1       37.16       29.28      4.07 o 
  -7   6   1        1.02        1.93      1.81 o 
  -6   6   1       18.85       18.85      2.76 o 
  -5   6   1        2.05        0.41      0.88 o 
  -4   6   1       66.49       74.67      2.13 o 
  -3   6   1        0.39        0.63      0.69 o 
  -2   6   1     1733.03     1776.74     26.83 o 
  -1   6   1       92.83       99.41      5.07 o 
   0   6   1     4605.78     4749.55     50.91 o 
   1   6   1      835.48      877.08     11.52 o 
   2   6   1     1800.27     1841.63     21.74 o 
   3   6   1      547.34      517.22     10.44 o 
   4   6   1      224.67      243.33      5.26 o 
   5   6   1      149.31      131.71      4.38 o 
   6   6   1       43.53       48.18      3.52 o 
   7   6   1       19.92       15.21      2.83 o 
   8   6   1       17.55       16.88      3.21 o 
   9   6   1       10.91       10.59      3.33 o 
 -10   7   1       70.77       60.88      7.27 o 
  -9   7   1       48.66       47.35      4.93 o 
  -8   7   1      118.61      130.12      5.23 o 
  -7   7   1        8.82        7.52      1.84 o 
  -6   7   1      113.72      129.52      5.63 o 
  -5   7   1       32.67       23.96      1.48 o 
  -4   7   1        1.46        0.43      1.11 o 
  -3   7   1      695.33      616.74      7.17 o 
  -2   7   1      354.76      330.82      6.51 o 
  -1   7   1     1123.46      976.75     90.08 o 
   0   7   1      271.04      305.83      5.42 o 
   1   7   1      277.06      268.78      4.58 o 
   2   7   1      136.91      151.53      7.33 o 
   3   7   1      444.09      455.06      6.06 o 
   4   7   1       17.93       23.12      1.93 o 
   5   7   1      130.54      136.18      8.39 o 
   6   7   1       49.68       50.58      3.62 o 
   7   7   1       83.07       82.68      4.83 o 
   8   7   1       62.76       57.36      4.59 o 
   9   7   1       55.53       56.42      4.83 o 
 -10   8   1       19.55       19.52      5.63 o 
  -9   8   1       31.41       26.13      4.13 o 
  -8   8   1       11.04       11.82      2.56 o 
  -7   8   1       66.07       66.06      4.25 o 
  -6   8   1        6.07        4.98      1.62 o 
  -5   8   1       31.11       31.57      2.66 o 
  -4   8   1      126.86      134.87      3.86 o 
  -3   8   1      840.33      799.36      8.34 o 
  -2   8   1      154.86      173.05      3.27 o 
  -1   8   1      864.51      905.26     10.63 o 
   0   8   1       83.47      124.06      4.49 o 
   1   8   1       31.85       45.18      2.08 o 
   2   8   1       15.03       20.77      1.67 o 
   3   8   1       97.70      111.82      2.68 o 
   4   8   1        0.40        0.10      1.02 o 
   5   8   1        5.45        2.12      1.63 o 
   6   8   1       34.59       32.16      2.94 o 
   7   8   1       10.91       10.53      2.68 o 
   8   8   1      103.81       98.47      5.71 o 
   9   8   1       21.27       17.73      3.62 o 
  -9   9   1       43.22       42.18      4.94 o 
  -8   9   1       49.11       47.98      3.72 o 
  -7   9   1       23.91       24.76      2.59 o 
  -6   9   1       79.74       84.58      5.45 o 
  -5   9   1       43.07       41.71      2.53 o 
  -4   9   1       85.11      103.21      3.00 o 
  -3   9   1      433.42      435.58      6.00 o 
  -2   9   1      133.23      152.69      3.33 o 
  -1   9   1      332.76      371.59      4.87 o 
   0   9   1       36.11       51.07      1.88 o 
   1   9   1        5.48        6.78      1.06 o 
   2   9   1      442.65      516.59      5.95 o 
   3   9   1      287.88      336.56      5.38 o 
   4   9   1      543.46      596.47      8.28 o 
   5   9   1      502.11      535.51      9.53 o 
   6   9   1      126.55      119.38      4.92 o 
   7   9   1      149.73      155.83      8.86 o 
   8   9   1        1.02        1.18      2.94 o 
   9   9   1        1.65        0.56      3.05 o 
  -9  10   1       15.16       18.79      4.19 o 
  -8  10   1        0.51       -0.43      2.22 o 
  -7  10   1        8.02        6.83      2.22 o 
  -6  10   1        0.00       -0.60      1.54 o 
  -5  10   1      462.82      474.53      7.96 o 
  -4  10   1      100.19      124.16      4.48 o 
  -3  10   1     1677.03     1746.81     18.49 o 
  -2  10   1     2291.48     2628.73     21.10 o 
  -1  10   1     1725.65     1982.31     18.08 o 
   0  10   1     6119.10     6816.12     47.85 o 
   1  10   1      335.59      409.59      7.58 o 
   2  10   1     2466.54     2729.25     20.79 o 
   3  10   1       81.20       79.96      2.94 o 
   4  10   1       46.57       50.55      2.56 o 
   5  10   1        0.01        0.34      1.58 o 
   6  10   1       80.86       81.42      4.37 o 
   7  10   1       36.54       40.19      3.92 o 
   8  10   1       40.27       40.47      5.24 o 
   9  10   1       24.33       25.72      4.63 o 
  -9  11   1        0.09       -1.99      3.29 o 
  -8  11   1        0.26        0.67      2.15 o 
  -7  11   1       33.65       33.58      3.73 o 
  -6  11   1        1.86        1.58      1.80 o 
  -5  11   1       54.64       58.19      3.19 o 
  -4  11   1       67.79       62.68      3.48 o 
  -3  11   1      281.28      260.95      4.46 o 
  -2  11   1      125.56      123.91      2.62 o 
  -1  11   1     4066.73     4351.98     37.07 o 
   0  11   1      353.22      421.15      4.71 o 
   1  11   1     3737.81     4209.85     34.53 o 
   2  11   1      900.86      941.05      8.76 o 
   3  11   1      212.71      257.34      5.02 o 
   4  11   1      223.47      252.27      4.25 o 
   5  11   1       58.48       55.07      5.22 o 
   6  11   1       13.31       11.92      2.47 o 
   7  11   1       94.86       93.91      6.10 o 
   8  11   1        0.10        4.06      3.01 o 
   9  11   1       32.99       33.98      4.96 o 
  -9  12   1        0.72        3.32      3.50 o 
  -8  12   1      107.50      110.60      5.22 o 
  -7  12   1        2.28        0.86      2.24 o 
  -6  12   1      344.81      366.32      8.38 o 
  -5  12   1      212.88      213.67      5.41 o 
  -4  12   1      573.06      592.16      9.12 o 
  -3  12   1     1386.81     1446.57     14.67 o 
  -2  12   1      558.35      582.35      6.26 o 
  -1  12   1     1450.09     1588.00     12.42 o 
   0  12   1      348.36      361.58      3.70 o 
   1  12   1        7.87        4.56      0.95 o 
   2  12   1      162.79      162.01      3.19 o 
   3  12   1      554.51      590.09      8.52 o 
   4  12   1      150.94      163.25      3.85 o 
   5  12   1      382.58      386.60     13.07 o 
   6  12   1       88.84       89.92      4.88 o 
   7  12   1       63.76       64.85      4.55 o 
   8  12   1        5.90        6.84      3.27 o 
   9  12   1        1.18       10.20      5.36 o 
  -9  13   1        0.00        0.01      3.61 o 
  -8  13   1       37.37       34.75      5.97 o 
  -7  13   1        1.30        1.00      2.33 o 
  -6  13   1        0.03       -0.96      1.78 o 
  -5  13   1        3.38        3.12      1.77 o 
  -4  13   1      265.86      275.64      4.20 o 
  -3  13   1       44.46       33.94      2.11 o 
  -2  13   1      972.32      969.45      8.72 o 
  -1  13   1      190.44      159.67      2.62 o 
   0  13   1      133.78      136.74      2.77 o 
   1  13   1       31.48       26.32      1.54 o 
   2  13   1       42.16       43.16      2.00 o 
   3  13   1        0.08       -0.99      0.99 o 
   4  13   1        9.53        9.33      1.59 o 
   5  13   1       30.55       27.23      2.89 o 
   6  13   1      140.81      139.62      6.36 o 
   7  13   1       55.24       63.62      4.61 o 
   8  13   1       70.95       67.78      5.50 o 
   9  13   1       15.76       17.49      5.98 o 
  -9  14   1       59.42       54.29      7.16 o 
  -8  14   1       10.35        8.47      2.96 o 
  -7  14   1       31.27       34.61      3.74 o 
  -6  14   1      128.82      136.46      5.54 o 
  -5  14   1        1.96        1.91      1.76 o 
  -4  14   1      175.18      167.02      5.63 o 
  -3  14   1       91.21       75.07      2.79 o 
  -2  14   1        0.48        0.18      0.92 o 
  -1  14   1      122.48      106.99      2.09 o 
   0  14   1      208.72      214.60      3.04 o 
   1  14   1      165.02      144.76      2.48 o 
   2  14   1       57.76       57.13      2.21 o 
   3  14   1      191.70      186.28      4.75 o 
   4  14   1        8.25        7.64      1.95 o 
   5  14   1       90.14       92.42      4.86 o 
   6  14   1        0.25       -1.89      2.82 o 
   7  14   1        0.39       -1.75      2.43 o 
   8  14   1        9.12       12.51      3.77 o 
  -9  15   1        0.44       -1.00      3.21 o 
  -8  15   1       24.21       25.53      3.49 o 
  -7  15   1       15.33       15.18      3.14 o 
  -6  15   1       25.07       21.16      3.06 o 
  -5  15   1        5.66        4.35      1.99 o 
  -4  15   1       23.13       26.85      2.11 o 
  -3  15   1        1.84        1.53      1.17 o 
  -2  15   1        7.11       12.29      1.37 o 
  -1  15   1      146.48      132.86      2.50 o 
   0  15   1       37.48       24.50      1.42 o 
   1  15   1      279.77      267.47      3.43 o 
   2  15   1       43.28       36.54      2.01 o 
   3  15   1       72.09       63.57      2.99 o 
   4  15   1        1.11        0.34      1.42 o 
   5  15   1        5.76        4.66      2.19 o 
   6  15   1       33.20       33.93      3.95 o 
   7  15   1        3.19        2.33      2.68 o 
   8  15   1       19.21       16.84      4.01 o 
  -9  16   1       32.85       25.94      4.39 o 
  -8  16   1      180.65      178.60      7.05 o 
  -7  16   1       79.23       72.06      5.71 o 
  -6  16   1      191.65      201.33      6.85 o 
  -5  16   1       47.87       48.78      3.93 o 
  -4  16   1       98.70       95.31      3.53 o 
  -3  16   1        3.76        4.80      1.38 o 
  -2  16   1        8.47        7.77      1.23 o 
  -1  16   1      142.79      148.34      2.83 o 
   0  16   1       31.21       28.23      1.54 o 
   1  16   1       16.93       19.41      1.29 o 
   2  16   1      514.56      463.78      6.18 o 
   3  16   1      148.34      139.72      4.10 o 
   4  16   1     1099.07     1084.02     13.69 o 
   5  16   1      289.62      289.44      8.18 o 
   6  16   1      573.52      589.13     13.34 o 
   7  16   1       76.12       79.72      5.42 o 
   8  16   1      103.41       95.15      6.72 o 
  -9  17   1        0.54       -4.78      4.78 o 
  -8  17   1      133.01      139.20      7.34 o 
  -7  17   1       39.24       35.11      4.32 o 
  -6  17   1      469.02      473.01     10.58 o 
  -5  17   1      446.25      435.84      9.78 o 
  -4  17   1      430.67      424.86      7.10 o 
  -3  17   1      796.92      756.13      8.26 o 
  -2  17   1       30.57       26.40      2.00 o 
  -1  17   1       21.68       23.04      1.50 o 
   0  17   1      272.39      245.51      3.67 o 
   1  17   1      470.18      447.51      5.00 o 
   2  17   1      562.59      540.52      6.60 o 
   3  17   1      144.38      135.22      4.45 o 
   4  17   1       86.00       93.15      5.99 o 
   5  17   1       60.97       60.28      4.10 o 
   6  17   1       35.97       32.38      4.30 o 
   7  17   1      126.45      130.38      6.89 o 
   8  17   1      101.49      106.16      7.08 o 
  -8  18   1      258.69      274.07     12.00 o 
  -7  18   1        1.10        4.80      3.02 o 
  -6  18   1      131.58      123.63      6.26 o 
  -5  18   1        2.48        4.11      2.20 o 
  -4  18   1        1.54       -1.28      1.59 o 
  -3  18   1       35.31       32.95      2.14 o 
  -2  18   1       30.48       25.55      2.01 o 
  -1  18   1        3.50        1.18      1.17 o 
   0  18   1      107.25       99.41      2.87 o 
   1  18   1      423.25      408.24      4.75 o 
   2  18   1      954.76      915.15      9.36 o 
   3  18   1      740.57      736.14     10.31 o 
   4  18   1     1003.62      977.86     13.26 o 
   5  18   1      217.24      224.25      5.35 o 
   6  18   1      381.33      394.25     11.24 o 
   7  18   1        4.28        7.95      3.35 o 
   8  18   1       49.77       38.42      6.26 o 
  -8  19   1       18.76       17.32      4.13 o 
  -7  19   1        8.00        4.50      3.43 o 
  -6  19   1       87.10       84.84      5.55 o 
  -5  19   1       56.56       59.96      4.20 o 
  -4  19   1        3.49       -1.06      1.71 o 
  -3  19   1      534.65      509.20      7.67 o 
  -2  19   1      545.07      540.63      6.54 o 
  -1  19   1      463.26      443.27      5.94 o 
   0  19   1     1353.65     1262.15     10.73 o 
   1  19   1       32.93       38.70      2.22 o 
   2  19   1      309.26      278.75      5.91 o 
   3  19   1       23.09       24.75      2.60 o 
   4  19   1       36.62       39.29      3.17 o 
   5  19   1      172.35      167.20      4.96 o 
   6  19   1      201.72      194.54      8.57 o 
   7  19   1      195.08      201.59      8.58 o 
   8  19   1       92.41      100.69     10.43 o 
  -8  20   1        9.68        8.97      4.04 o 
  -7  20   1      118.52      112.26      7.08 o 
  -6  20   1       82.31       89.30      5.76 o 
  -5  20   1       78.80       71.61      4.73 o 
  -4  20   1      136.76      138.74      4.31 o 
  -3  20   1       30.63       29.22      2.27 o 
  -2  20   1        2.03       -0.39      1.62 o 
  -1  20   1      226.28      213.96      4.59 o 
   0  20   1      677.61      622.97      6.86 o 
   1  20   1        3.37        0.44      1.53 o 
   2  20   1     1195.64     1056.75     11.14 o 
   3  20   1      596.75      548.43      8.36 o 
   4  20   1      587.33      565.22      9.78 o 
   5  20   1      466.94      457.93      8.30 o 
   6  20   1       81.68       77.50      6.22 o 
   7  20   1       22.50       23.75      4.29 o 
   8  20   1        0.43        2.32      5.62 o 
  -8  21   1       16.34        8.89      5.78 o 
  -7  21   1       67.61       65.25      5.88 o 
  -6  21   1      171.95      177.84      7.91 o 
  -5  21   1      191.20      178.48      5.11 o 
  -4  21   1      582.61      548.34      8.03 o 
  -3  21   1       84.05       75.96      3.35 o 
  -2  21   1      513.01      488.99      6.72 o 
  -1  21   1        3.02       -0.27      1.52 o 
   0  21   1       52.96       36.16      2.10 o 
   1  21   1        0.11       -0.62      1.57 o 
   2  21   1       32.96       30.99      2.50 o 
   3  21   1       25.71       25.17      3.15 o 
   4  21   1      135.30      114.14      5.05 o 
   5  21   1      138.96      134.72      5.01 o 
   6  21   1      179.11      165.90      8.49 o 
   7  21   1      202.73      195.87      9.02 o 
  -8  22   1       73.84       62.75      8.94 o 
  -7  22   1       36.35       36.49      4.98 o 
  -6  22   1       78.29       65.80      5.01 o 
  -5  22   1       14.61       11.58      2.15 o 
  -4  22   1       13.44        7.76      2.24 o 
  -3  22   1      120.07      113.36      4.01 o 
  -2  22   1        0.12        2.47      1.75 o 
  -1  22   1      525.74      467.21      7.27 o 
   0  22   1        2.32        9.75      1.62 o 
   1  22   1      446.43      409.96      6.87 o 
   2  22   1        5.64        1.74      1.74 o 
   3  22   1       73.72       67.22      3.78 o 
   4  22   1       80.34       66.90      3.79 o 
   5  22   1        7.77        5.06      2.26 o 
   6  22   1      100.58      109.13      6.85 o 
   7  22   1        5.45        3.39      3.87 o 
  -7  23   1        0.23        1.55      3.62 o 
  -6  23   1       79.48       72.81      4.83 o 
  -5  23   1        1.60        0.61      1.87 o 
  -4  23   1       12.49        8.31      2.09 o 
  -3  23   1        2.52        0.40      1.98 o 
  -2  23   1        8.03        6.89      2.00 o 
  -1  23   1        3.22        6.08      1.88 o 
   0  23   1        3.10        2.35      1.62 o 
   1  23   1       39.89       36.05      2.80 o 
   2  23   1       60.63       67.75      3.30 o 
   3  23   1       13.75        5.33      2.42 o 
   4  23   1       32.97       36.35      3.38 o 
   5  23   1        5.15        0.37      2.40 o 
   6  23   1        0.00       -2.88      3.26 o 
   7  23   1       15.48        5.09      5.13 o 
  -7  24   1       64.17       51.41      5.91 o 
  -6  24   1        0.58       -2.71      2.71 o 
  -5  24   1      102.28       96.76      4.24 o 
  -4  24   1        8.41        4.75      2.16 o 
  -3  24   1       48.84       45.03      3.39 o 
  -2  24   1       15.41       16.47      2.50 o 
  -1  24   1        0.57        1.78      1.84 o 
   0  24   1        0.03        1.39      2.10 o 
   1  24   1        5.30        1.33      1.92 o 
   2  24   1       28.08       24.67      2.70 o 
   3  24   1        1.11       -2.14      2.14 o 
   4  24   1       40.52       39.77      3.70 o 
   5  24   1        0.27        0.36      2.22 o 
   6  24   1        6.14        7.03      3.82 o 
   7  24   1        3.33        7.27      5.38 o 
  -7  25   1       10.43        2.80      3.92 o 
  -6  25   1        0.79       -2.78      2.78 o 
  -5  25   1        1.96        1.85      2.22 o 
  -4  25   1       59.58       62.43      3.93 o 
  -3  25   1        0.23        0.84      2.14 o 
  -2  25   1      122.14      127.28      4.64 o 
  -1  25   1        3.11        1.25      2.05 o 
   0  25   1        2.91        1.78      2.13 o 
   1  25   1       38.35       29.16      2.82 o 
   2  25   1       15.93       10.73      2.39 o 
   3  25   1       17.31       13.34      2.84 o 
   4  25   1        0.74       -0.53      2.49 o 
   5  25   1        0.52        0.81      2.46 o 
   6  25   1       14.67       10.94      4.04 o 
  -6  26   1        5.08        1.36      3.44 o 
  -5  26   1       18.86       14.24      2.88 o 
  -4  26   1        0.00        3.48      2.32 o 
  -3  26   1        2.95        6.63      2.41 o 
  -2  26   1        4.65        5.53      2.22 o 
  -1  26   1        1.33       -1.99      1.99 o 
   0  26   1       18.25       20.52      3.63 o 
   1  26   1        1.66        0.47      2.14 o 
   2  26   1        2.60        4.10      2.23 o 
   3  26   1       27.27       26.89      3.02 o 
   4  26   1        1.47       -0.03      2.72 o 
   5  26   1       14.98        9.91      3.03 o 
   6  26   1        0.67       -1.46      4.59 o 
  -6  27   1       72.62       68.17      6.62 o 
  -5  27   1       13.01       13.15      3.08 o 
  -4  27   1      298.98      312.16      8.10 o 
  -3  27   1        3.97        4.45      2.49 o 
  -2  27   1      263.53      290.92      6.97 o 
  -1  27   1        0.01        0.01      2.26 o 
   0  27   1       13.56       13.36      3.39 o 
   1  27   1        6.40        7.00      2.73 o 
   2  27   1       12.42        7.93      2.65 o 
   3  27   1        9.12        5.49      2.93 o 
   4  27   1        0.02       -2.73      2.73 o 
   5  27   1        0.04        2.05      2.69 o 
   6  27   1        7.33       -2.65      4.80 o 
  -6  28   1       63.11       61.82      7.48 o 
  -5  28   1        3.68        2.22      2.78 o 
  -4  28   1       28.37       32.61      4.31 o 
  -3  28   1      156.96      164.66      6.07 o 
  -2  28   1       46.15       40.45      3.68 o 
  -1  28   1      319.41      346.75     11.79 o 
   0  28   1      184.96      172.94      8.69 o 
   1  28   1       85.18       88.43      5.71 o 
   2  28   1       38.81       39.38      3.71 o 
   3  28   1       16.29       19.27      3.27 o 
   4  28   1       12.87       12.43      3.40 o 
   5  28   1       43.87       45.67      4.86 o 
  -5  29   1       30.25       26.23      3.82 o 
  -4  29   1       11.07       12.90      3.53 o 
  -3  29   1       30.21       23.91      4.21 o 
  -2  29   1      136.24      151.03      5.97 o 
  -1  29   1       29.45       26.84      4.27 o 
   0  29   1      288.05      312.92     10.21 o 
   1  29   1      178.63      199.37      7.96 o 
   2  29   1      112.27      124.68      6.60 o 
   3  29   1       38.99       46.86      4.21 o 
   4  29   1        1.21        4.19      3.23 o 
   5  29   1       21.76       12.86      3.88 o 
  -5  30   1        3.08       -0.69      3.34 o 
  -4  30   1        0.78       -1.77      4.72 o 
  -3  30   1       17.38       15.79      3.18 o 
  -2  30   1       86.05       86.39      5.89 o 
  -1  30   1       33.98       32.35      4.49 o 
   0  30   1       52.04       49.30      5.20 o 
   1  30   1       36.86       37.68      4.96 o 
   2  30   1       15.25       21.68      4.03 o 
   3  30   1       50.77       46.96      4.75 o 
   4  30   1       72.43       79.80      6.10 o 
   5  30   1       70.48       83.51     14.33 o 
  -4  31   1       84.23      102.22      6.71 o 
  -3  31   1       24.97       27.68      3.91 o 
  -2  31   1       93.71      109.93      6.63 o 
  -1  31   1        3.63        3.62      4.21 o 
   0  31   1       41.92       40.10      4.92 o 
   1  31   1       66.76       56.70      5.95 o 
   2  31   1        9.29       10.85      4.51 o 
   3  31   1        3.66        2.54      4.55 o 
   4  31   1        8.43        1.16      3.83 o 
  -4  32   1        3.34       -0.61      4.05 o 
  -3  32   1        0.23       -1.63      3.83 o 
  -2  32   1        9.43        0.21      5.84 o 
  -1  32   1       10.61        5.47      5.01 o 
   0  32   1        6.05        3.51      4.15 o 
   1  32   1       22.03       37.14      7.66 o 
   2  32   1        0.15       -4.17      4.17 o 
   3  32   1      168.02      179.80      9.94 o 
  -3  33   1       32.28       39.30      7.32 o 
  -2  33   1       21.26       14.94      5.54 o 
  -1  33   1       45.15       37.71      7.52 o 
   0  33   1       28.03       22.74      7.84 o 
   1  33   1        7.64        7.29      6.13 o 
   2  33   1       37.75       29.63      7.76 o 
   3  33   1        3.32        1.32      4.88 o 
  -2  34   1        0.00       -5.87      6.16 o 
  -1  34   1       48.18       49.51     10.45 o 
   0  34   1        2.25        1.27      4.93 o 
   1  34   1       25.25       34.19      7.39 o 
   2  34   1        2.28        4.54      7.03 o 
  -1  35   1        0.11        1.49      8.55 o 
   0  35   1        0.00       -2.77      5.44 o 
 -10   0   2        7.79        7.32      8.71 o 
  -9   0   2       40.93       32.85      6.65 o 
  -8   0   2       46.98       55.46      7.74 o 
  -7   0   2       96.82       97.78      8.85 o 
  -6   0   2     1664.46     1929.92     22.96 o 
  -5   0   2        1.56        3.17      1.23 o 
  -4   0   2    14159.38    16354.43    229.18 o 
  -3   0   2      303.54      330.49      6.60 o 
  -2   0   2    48556.87    51440.94    610.88 o 
  -1   0   2     1314.45     1196.42     28.84 o 
   0   0   2    21630.38    22694.05    445.07 o 
   1   0   2     1646.40     1693.26     30.15 o 
   2   0   2        1.01       -1.41      1.41 o 
   3   0   2     2363.21     2362.27     46.60 o 
   5   0   2     1208.66     1215.95     25.35 o 
   6   0   2       39.66       43.15      4.90 o 
   7   0   2      273.54      280.49      9.21 o 
   8   0   2      154.04      145.41      7.86 o 
   9   0   2       20.72       13.27      5.06 o 
 -10   1   2       48.66       46.38     13.43 o 
  -9   1   2       28.84       34.14      4.20 o 
  -8   1   2      145.64      156.41      4.73 o 
  -7   1   2      124.55      128.92      3.84 o 
  -6   1   2        7.44        5.91      1.92 o 
  -5   1   2      260.60      305.72      3.85 o 
  -4   1   2     1544.79     1751.76     22.80 o 
  -3   1   2      273.21      339.58      5.33 o 
  -2   1   2    19884.92    21711.56    193.78 o 
  -1   1   2      299.60      192.51     43.62 o 
   0   1   2    33007.76    33196.68    397.48 o 
   1   1   2       71.12       79.80      6.37 o 
   2   1   2     6204.17     6747.05     79.38 o 
   3   1   2        1.29       -0.31      0.64 o 
   5   1   2       27.75       32.38      2.51 o 
   6   1   2        0.02       -1.06      1.82 o 
   7   1   2       46.71       50.38      3.67 o 
   8   1   2        9.87        9.98      2.69 o 
   9   1   2       35.10       33.08      4.16 o 
 -10   2   2      109.69      104.88      8.03 o 
  -9   2   2        0.00        1.74      2.41 o 
  -8   2   2     1210.92     1275.04     20.85 o 
  -7   2   2       13.73       16.25      1.63 o 
  -6   2   2     3690.76     4040.92     31.19 o 
  -5   2   2        7.04        9.36      1.16 o 
  -4   2   2     4113.13     4790.92     48.04 o 
  -3   2   2       24.38       26.33      2.33 o 
  -2   2   2      490.45      558.69      6.54 o 
  -1   2   2      229.21      245.00      4.31 o 
   0   2   2      366.44      354.80      8.20 o 
   1   2   2      377.42      412.71      7.85 o 
   2   2   2      234.78      204.19      6.50 o 
   3   2   2       15.05       10.46      1.07 o 
   4   2   2      387.23      276.30    114.42 o 
   5   2   2       66.53       61.57      2.33 o 
   6   2   2       82.25       83.28      4.04 o 
   7   2   2        3.83        2.61      3.19 o 
   8   2   2        6.24        5.10      2.65 o 
   9   2   2        8.35        9.49      3.44 o 
 -10   3   2      429.88      423.49     21.88 o 
  -9   3   2        0.58        2.96      2.66 o 
  -8   3   2      213.21      210.25      7.02 o 
  -7   3   2       52.23       60.48      2.94 o 
  -6   3   2      102.82      108.37      8.89 o 
  -5   3   2       69.18       84.49      2.17 o 
  -4   3   2     2428.38     2784.99     31.45 o 
  -3   3   2        2.86       -0.02      0.69 o 
  -2   3   2     3397.26     3648.50     44.59 o 
  -1   3   2       91.58       78.98      2.46 o 
   0   3   2      122.96      111.09      2.38 o 
   1   3   2      487.02      503.34      6.95 o 
   2   3   2     1631.84     1633.50     23.65 o 
   3   3   2      166.36      167.12      2.95 o 
   4   3   2       65.48       30.73     12.43 o 
   5   3   2        7.03        5.99      1.40 o 
   6   3   2       61.22       62.80      4.87 o 
   7   3   2       35.30       37.06      3.61 o 
   8   3   2       33.27       45.30      4.33 o 
   9   3   2        1.33       -0.47      2.72 o 
 -10   4   2      403.69      403.30     10.62 o 
  -9   4   2        6.12        5.84      2.84 o 
  -8   4   2      786.57      798.03     14.15 o 
  -7   4   2        0.64       -1.30      1.30 o 
  -6   4   2      514.21      557.31      6.96 o 
  -5   4   2       39.10       43.50      1.45 o 
  -4   4   2       36.50       36.81      1.25 o 
  -3   4   2      161.68      168.73      3.41 o 
  -2   4   2     1069.74     1086.45     11.67 o 
  -1   4   2      203.64      219.26      4.60 o 
   0   4   2     4070.57     4149.06     41.07 o 
   1   4   2     1205.24     1247.27     17.13 o 
   2   4   2     1680.64     1747.40     20.41 o 
   3   4   2      829.53      823.67      8.09 o 
   5   4   2      187.75      196.78      5.73 o 
   6   4   2       18.33       21.60      2.77 o 
   7   4   2        8.52        7.32      2.56 o 
   8   4   2       20.46       17.20      3.50 o 
   9   4   2        1.05       -2.66      2.66 o 
 -10   5   2       51.79       46.21      8.20 o 
  -9   5   2       44.28       49.36      5.76 o 
  -8   5   2        1.58       -1.47      3.35 o 
  -7   5   2       23.40       24.81      2.59 o 
  -6   5   2        0.55       -1.98      1.98 o 
  -5   5   2       49.72       52.31      1.80 o 
  -4   5   2      394.30      412.64      4.49 o 
  -3   5   2      160.70      185.12      2.79 o 
  -2   5   2     1499.20     1483.03     35.49 o 
  -1   5   2      154.95      115.60      3.48 o 
   0   5   2      200.39      182.66      3.50 o 
   1   5   2     1310.04     1255.74     15.47 o 
   2   5   2      254.04      258.27      5.62 o 
   3   5   2      486.43      466.73      5.77 o 
   4   5   2       27.87       21.36      4.48 o 
   5   5   2       22.94       19.77      3.35 o 
   6   5   2        6.71        6.65      2.27 o 
   7   5   2        4.95        5.58      2.64 o 
   8   5   2       11.36       10.14      3.15 o 
   9   5   2        5.69        4.32      2.94 o 
 -10   6   2       83.68       77.77      8.60 o 
  -9   6   2        7.59       15.02      3.42 o 
  -8   6   2       13.48       17.04      2.95 o 
  -7   6   2        0.19       -1.55      1.55 o 
  -6   6   2       97.61      107.07      2.87 o 
  -5   6   2       49.77       47.00      2.31 o 
  -4   6   2      703.76      686.64      7.92 o 
  -3   6   2       21.04       19.33      1.02 o 
  -2   6   2      263.25      249.04      6.17 o 
  -1   6   2     2667.12     2631.55     38.34 o 
   0   6   2      261.65      280.34      4.69 o 
   1   6   2     1444.73     1480.99     16.31 o 
   2   6   2       22.28       16.29      1.27 o 
   3   6   2        6.92        3.69      1.48 o 
   4   6   2      684.48      670.84      8.62 o 
   5   6   2      196.07      199.84      9.28 o 
   6   6   2      401.43      404.46      7.48 o 
   7   6   2       78.92       72.97      4.90 o 
   8   6   2       52.14       46.46      4.97 o 
   9   6   2        8.41        5.87      3.97 o 
 -10   7   2        0.02       -2.09      3.28 o 
  -9   7   2        0.36        0.12      2.83 o 
  -8   7   2       20.84       16.92      3.02 o 
  -7   7   2       40.63       40.66      3.88 o 
  -6   7   2       79.22       83.85      2.81 o 
  -5   7   2       35.17       33.93      1.32 o 
  -4   7   2      123.31      141.65      3.64 o 
  -3   7   2      266.82      278.12      3.89 o 
  -2   7   2       82.04      100.49      2.83 o 
  -1   7   2     2638.56     2948.20     27.46 o 
   0   7   2      201.89      221.82      4.52 o 
   1   7   2      719.39      776.18      8.79 o 
   2   7   2      140.81      163.62      3.53 o 
   3   7   2       52.55       75.84      2.76 o 
   4   7   2       46.39       50.53      2.24 o 
   5   7   2       52.86       58.81      3.85 o 
   6   7   2        0.26       -1.95      1.95 o 
   7   7   2        0.15       -2.27      2.27 o 
   8   7   2        1.77        2.58      2.97 o 
   9   7   2        3.06        0.93      3.71 o 
 -10   8   2       14.88       11.95      5.03 o 
  -9   8   2        5.17        6.28      3.15 o 
  -8   8   2       32.69       23.12      3.68 o 
  -7   8   2       10.09        5.54      1.82 o 
  -6   8   2      124.22      126.46      4.16 o 
  -5   8   2       41.88       50.02      1.85 o 
  -4   8   2      567.68      573.11      7.91 o 
  -3   8   2       28.48       21.60      1.33 o 
  -2   8   2      708.01      745.45      8.59 o 
  -1   8   2     1019.42     1002.37     10.14 o 
   0   8   2        7.73       11.27      1.84 o 
   1   8   2      572.85      563.33      6.29 o 
   2   8   2       10.45        7.40      1.03 o 
   3   8   2      179.88      212.04      4.57 o 
   4   8   2      214.32      199.91      8.16 o 
   5   8   2      215.78      228.44      6.12 o 
   6   8   2      134.12      134.87      6.06 o 
   7   8   2      174.38      186.53     12.60 o 
   8   8   2       22.67       16.08      3.60 o 
   9   8   2       48.08       50.97      7.39 o 
 -10   9   2        0.03       -0.94      4.18 o 
  -9   9   2       23.78       18.97      4.53 o 
  -8   9   2        0.06       -2.09      2.09 o 
  -7   9   2      218.66      224.87      5.88 o 
  -6   9   2        6.40        5.46      1.65 o 
  -5   9   2       75.83       72.82      2.75 o 
  -4   9   2      318.53      372.38      6.26 o 
  -3   9   2      967.74     1054.51     11.04 o 
  -2   9   2     1807.41     1912.38     17.69 o 
  -1   9   2     5714.39     6502.51     48.19 o 
   0   9   2      771.40      893.74      8.48 o 
   1   9   2     1969.34     2452.67     19.79 o 
   2   9   2        0.12        1.40      0.92 o 
   3   9   2       29.95       53.37      2.48 o 
   4   9   2       15.89       18.14      1.78 o 
   5   9   2        1.25        2.68      1.77 o 
   6   9   2       10.33        8.70      2.55 o 
   7   9   2        2.20        1.34      2.61 o 
   8   9   2       11.40        5.03      3.11 o 
   9   9   2        0.26       -2.23      4.49 o 
 -10  10   2        1.37        6.32      4.39 o 
  -9  10   2       32.29       31.77      4.40 o 
  -8  10   2       19.65       15.59      3.44 o 
  -7  10   2        6.60        4.58      1.98 o 
  -6  10   2      122.98      125.76      6.15 o 
  -5  10   2      136.99      147.73      4.15 o 
  -4  10   2      386.98      427.11      9.56 o 
  -3  10   2      337.80      384.34      4.91 o 
  -2  10   2      680.86      751.14      6.76 o 
  -1  10   2      617.41      582.88      6.61 o 
   0  10   2      847.16      942.08      7.76 o 
   1  10   2     5471.19     5690.16     43.14 o 
   2  10   2      481.80      483.00      5.76 o 
   3  10   2     2405.52     2544.04     27.84 o 
   4  10   2       75.90       64.95      3.00 o 
   5  10   2      242.13      250.35      7.30 o 
   6  10   2       11.61       15.00      2.94 o 
   7  10   2       13.44       11.69      3.07 o 
   8  10   2       18.64       18.71      3.85 o 
   9  10   2       19.39       18.50      6.00 o 
  -9  11   2        0.02       -0.20      3.13 o 
  -8  11   2        3.57        4.85      2.03 o 
  -7  11   2       10.76       10.21      2.33 o 
  -6  11   2       18.83       17.76      2.28 o 
  -5  11   2      109.63      122.18      4.11 o 
  -4  11   2      254.43      276.76      6.53 o 
  -3  11   2      644.39      764.62     12.08 o 
  -2  11   2      246.27      241.20      3.59 o 
  -1  11   2     1864.29     2273.74     18.71 o 
   0  11   2      586.34      711.84      5.77 o 
   1  11   2     1776.08     2019.88     15.34 o 
   2  11   2     1597.72     1725.81     17.92 o 
   3  11   2      449.14      450.74      9.74 o 
   4  11   2      530.86      553.27      8.05 o 
   5  11   2       38.43       36.05      3.23 o 
   6  11   2        0.47        1.45      2.22 o 
   7  11   2       11.00       11.50      3.17 o 
   8  11   2       43.90       46.40      4.94 o 
   9  11   2        4.17        6.56      5.52 o 
  -9  12   2       21.64       19.58     10.21 o 
  -8  12   2       35.96       35.08      4.09 o 
  -7  12   2        0.89       -1.51      2.02 o 
  -6  12   2       73.90       66.51      3.75 o 
  -5  12   2      303.47      281.81      6.14 o 
  -4  12   2        0.03       -0.99      1.23 o 
  -3  12   2     1517.13     1473.96     14.89 o 
  -2  12   2      926.34      967.52      8.55 o 
  -1  12   2      512.34      583.74      5.36 o 
   0  12   2     1334.43     1318.65      9.37 o 
   1  12   2      107.18       80.16      2.14 o 
   2  12   2       27.34       24.74      1.68 o 
   3  12   2       14.13        5.77      1.60 o 
   4  12   2      716.10      704.46      9.58 o 
   5  12   2       45.94       39.74      4.97 o 
   6  12   2      395.72      399.49      9.36 o 
   7  12   2       61.57       56.90      5.00 o 
   8  12   2       38.73       37.08      4.69 o 
  -9  13   2       29.20       16.63      4.29 o 
  -8  13   2       12.00        8.71      2.81 o 
  -7  13   2      186.78      183.51      6.88 o 
  -6  13   2       46.25       44.41      3.34 o 
  -5  13   2      235.71      227.67      5.70 o 
  -4  13   2      127.23      133.42      3.38 o 
  -3  13   2        2.36        2.80      1.04 o 
  -2  13   2       55.76       42.62      1.80 o 
  -1  13   2      194.29      218.96      3.08 o 
   0  13   2       35.01       43.36      1.52 o 
   1  13   2       82.23       82.94      2.19 o 
   2  13   2      295.40      313.24      4.97 o 
   3  13   2        1.80        4.38      1.40 o 
   4  13   2       70.94       74.58      3.33 o 
   5  13   2        2.43        4.69      2.33 o 
   6  13   2        0.00       -1.34      2.22 o 
   7  13   2        1.64        0.71      2.80 o 
   8  13   2       16.65       12.87      3.83 o 
  -9  14   2       33.92       35.51      5.26 o 
  -8  14   2       10.51        4.66      4.00 o 
  -7  14   2        9.96       11.40      2.73 o 
  -6  14   2       17.00       17.90      2.82 o 
  -5  14   2       61.99       51.40      3.34 o 
  -4  14   2        2.82        3.79      1.03 o 
  -3  14   2      532.87      458.83      6.98 o 
  -2  14   2      127.93      126.50      2.93 o 
  -1  14   2      500.29      495.70      4.77 o 
   0  14   2      424.12      452.55      4.46 o 
   1  14   2        0.00       -0.41      0.73 o 
   2  14   2      160.45      192.97      3.97 o 
   3  14   2       57.51       55.64      2.79 o 
   4  14   2       64.32       68.82      3.39 o 
   5  14   2       70.25       66.13      4.95 o 
   6  14   2      123.25      124.16      6.19 o 
   7  14   2       65.95       67.45      5.50 o 
   8  14   2      128.84      133.68      7.76 o 
  -9  15   2        0.00       -1.23      4.81 o 
  -8  15   2       87.91       91.12      5.56 o 
  -7  15   2        0.41       -2.34      2.34 o 
  -6  15   2       37.77       37.45      3.40 o 
  -5  15   2        4.35        2.59      2.27 o 
  -4  15   2        0.93        0.23      1.17 o 
  -3  15   2        1.27        2.30      1.01 o 
  -2  15   2       54.35       64.03      2.29 o 
  -1  15   2        0.51        1.23      0.75 o 
   0  15   2        9.06        8.51      1.14 o 
   1  15   2       31.45       31.12      1.45 o 
   2  15   2       38.55       45.37      2.38 o 
   3  15   2       20.79       17.83      2.01 o 
   4  15   2        0.49       -1.65      1.65 o 
   5  15   2        3.64        0.16      2.51 o 
   6  15   2       19.94       16.17      3.27 o 
   7  15   2        6.94        5.52      3.41 o 
   8  15   2        0.41        0.19      3.45 o 
  -9  16   2       46.72       49.14      7.01 o 
  -8  16   2       17.54       18.62      3.60 o 
  -7  16   2       84.59       91.03      5.99 o 
  -6  16   2        4.09        1.44      2.68 o 
  -5  16   2        7.07        4.79      2.07 o 
  -4  16   2       32.38       33.67      2.20 o 
  -3  16   2      152.26      134.59      3.28 o 
  -2  16   2       13.12       17.13      1.57 o 
  -1  16   2      319.41      297.78      3.89 o 
   0  16   2        6.09       10.58      1.08 o 
   1  16   2       10.33        5.31      1.11 o 
   2  16   2        5.26        2.12      1.32 o 
   3  16   2        1.46       -0.65      1.46 o 
   4  16   2       18.47       19.35      2.36 o 
   5  16   2       34.06       30.30      2.54 o 
   6  16   2       47.73       49.25      4.49 o 
   7  16   2       99.17       92.95      6.31 o 
   8  16   2       42.08       42.17      5.27 o 
  -9  17   2        0.81       -1.00      4.76 o 
  -8  17   2        9.27        8.86      3.42 o 
  -7  17   2       21.41       18.30      3.49 o 
  -6  17   2       20.83       12.14      3.10 o 
  -5  17   2      178.78      190.63      6.10 o 
  -4  17   2      173.52      172.17      4.26 o 
  -3  17   2      267.75      244.37      4.33 o 
  -2  17   2      295.36      297.65      4.51 o 
  -1  17   2      320.86      324.94      4.19 o 
   0  17   2        0.16        2.21      1.02 o 
   1  17   2      574.52      551.99      5.56 o 
   2  17   2      537.42      499.24      6.74 o 
   3  17   2      565.70      538.60     10.02 o 
   4  17   2      460.53      466.85      8.34 o 
   5  17   2      166.94      168.00      9.70 o 
   6  17   2       59.00       53.37      4.82 o 
   7  17   2        5.00        6.27      3.40 o 
   8  17   2        1.57        1.02      5.23 o 
  -9  18   2        0.85        2.82      5.04 o 
  -8  18   2       14.27       12.72      3.70 o 
  -7  18   2        6.29        4.09      3.13 o 
  -6  18   2       32.13       28.89      3.52 o 
  -5  18   2       29.26       30.56      3.02 o 
  -4  18   2       56.17       61.51      3.31 o 
  -3  18   2       63.82       67.48      2.73 o 
  -2  18   2      405.83      392.59      5.56 o 
  -1  18   2        0.08       -0.17      1.14 o 
   0  18   2     1377.96     1333.16     11.07 o 
   1  18   2      680.85      673.10      7.44 o 
   2  18   2      679.65      690.52      8.33 o 
   3  18   2     1314.53     1282.83     15.14 o 
   4  18   2        5.94        6.75      2.14 o 
   5  18   2      481.28      491.58      9.06 o 
   6  18   2       60.04       55.79      8.28 o 
   7  18   2       16.93       13.92      3.87 o 
   8  18   2       33.30       42.17     10.15 o 
  -8  19   2        3.07        3.37      3.38 o 
  -7  19   2        8.65        9.21      3.29 o 
  -6  19   2        4.53        4.31      2.64 o 
  -5  19   2       32.40       32.09      3.22 o 
  -4  19   2        0.03        1.20      1.54 o 
  -3  19   2     1073.54     1065.56     10.87 o 
  -2  19   2        2.87        0.32      1.41 o 
  -1  19   2     3736.55     3563.38     26.86 o 
   0  19   2       10.45       13.09      1.66 o 
   1  19   2     2957.95     2899.30     22.55 o 
   2  19   2       10.79        6.41      1.69 o 
   3  19   2      308.49      324.47      6.74 o 
   4  19   2       23.07       18.90      2.64 o 
   5  19   2       81.14       81.00      4.21 o 
   6  19   2       36.93       34.14      4.85 o 
   7  19   2      138.06      130.89      7.53 o 
  -8  20   2       42.94       44.18      5.09 o 
  -7  20   2      186.91      185.52      8.20 o 
  -6  20   2      477.99      508.35     11.69 o 
  -5  20   2      661.01      690.80     10.65 o 
  -4  20   2     1402.21     1405.75     14.45 o 
  -3  20   2      636.63      648.39      8.02 o 
  -2  20   2     1131.31     1080.47     11.24 o 
  -1  20   2       67.74       82.16      3.19 o 
   0  20   2      111.16      100.82      3.07 o 
   1  20   2       33.48       38.19      2.34 o 
   2  20   2       17.42       12.12      2.05 o 
   3  20   2       80.80       95.05      4.30 o 
   4  20   2      216.82      221.37      6.41 o 
   5  20   2       50.93       51.61      3.70 o 
   6  20   2      297.59      315.18      9.88 o 
   7  20   2       18.27       16.01      4.18 o 
  -8  21   2       41.93       26.73      4.73 o 
  -7  21   2        0.04       -1.22      3.28 o 
  -6  21   2        0.60       -1.28      2.74 o 
  -5  21   2       51.62       52.07      3.64 o 
  -4  21   2      279.64      279.08      5.62 o 
  -3  21   2       43.27       54.57      2.79 o 
  -2  21   2      893.04      855.40     10.21 o 
  -1  21   2       58.98       28.80      2.30 o 
   0  21   2      215.83      173.23      3.76 o 
   1  21   2      314.71      235.47      4.77 o 
   2  21   2      134.46      153.47      4.63 o 
   3  21   2       72.90       60.38      3.64 o 
   4  21   2      291.10      293.35      7.26 o 
   5  21   2       19.07       19.06      3.25 o 
   6  21   2       21.56       12.88      3.91 o 
   7  21   2       27.31       31.56      6.76 o 
  -8  22   2      137.63      119.12     10.86 o 
  -7  22   2       78.21       77.97      6.39 o 
  -6  22   2      386.92      387.71      8.75 o 
  -5  22   2       16.94       19.88      2.20 o 
  -4  22   2      205.24      194.63      5.04 o 
  -3  22   2        1.41        1.41      1.74 o 
  -2  22   2       13.19       16.31      2.21 o 
  -1  22   2       60.69       56.63      3.76 o 
   0  22   2      135.40      125.02      3.60 o 
   1  22   2      403.09      367.36      6.50 o 
   2  22   2       10.36        5.83      1.96 o 
   3  22   2      592.51      554.12      9.88 o 
   4  22   2       65.89       73.09      4.73 o 
   5  22   2      203.07      208.27      6.85 o 
   6  22   2      193.49      179.76      8.69 o 
   7  22   2        0.03        1.94      4.48 o 
  -8  23   2       28.73       24.23      5.50 o 
  -7  23   2        7.49        5.31      3.36 o 
  -6  23   2        2.95        1.60      2.56 o 
  -5  23   2       72.53       65.31      3.42 o 
  -4  23   2       81.21       66.04      3.41 o 
  -3  23   2      304.67      273.95      7.33 o 
  -2  23   2      118.88       89.90      3.81 o 
  -1  23   2      349.27      320.30      6.18 o 
   0  23   2      121.42      109.79      3.83 o 
   1  23   2       91.17       82.89      3.69 o 
   2  23   2       93.70       98.85      4.06 o 
   3  23   2        0.10       -0.91      2.19 o 
   4  23   2       15.16       11.34      2.90 o 
   5  23   2       22.33       18.70      3.20 o 
   6  23   2        2.43        4.66      3.72 o 
   7  23   2       25.28       13.22      7.02 o 
  -7  24   2        1.67        4.86      3.34 o 
  -6  24   2        0.39        1.78      2.73 o 
  -5  24   2        2.89        0.72      1.98 o 
  -4  24   2       36.36       34.73      2.99 o 
  -3  24   2       17.97       14.01      2.50 o 
  -2  24   2       13.57       10.12      2.17 o 
  -1  24   2       54.64       51.00      3.19 o 
   0  24   2        0.01       -0.60      2.06 o 
   1  24   2       18.55       15.70      2.40 o 
   2  24   2        1.83        0.67      1.89 o 
   3  24   2        4.00        4.53      2.59 o 
   4  24   2        1.05        7.61      2.78 o 
   5  24   2        4.65        5.48      2.84 o 
   6  24   2        2.39        0.26      4.00 o 
  -7  25   2        0.93        3.88      3.98 o 
  -6  25   2        0.63        1.09      2.85 o 
  -5  25   2        0.60       -0.54      2.12 o 
  -4  25   2        7.31        5.98      3.20 o 
  -3  25   2        2.67        5.05      2.22 o 
  -2  25   2       67.55       62.79      3.48 o 
  -1  25   2       24.68       27.87      2.69 o 
   0  25   2       88.31       99.08      4.43 o 
   1  25   2       32.14       32.57      3.37 o 
   2  25   2       36.25       30.36      2.80 o 
   3  25   2        2.87        1.12      2.54 o 
   4  25   2        2.38       -1.58      3.32 o 
   5  25   2        6.39       10.04      3.10 o 
   6  25   2        2.17        2.16      5.16 o 
  -7  26   2        0.89        4.62      4.15 o 
  -6  26   2      142.74      144.55      7.26 o 
  -5  26   2       14.78       16.69      3.49 o 
  -4  26   2       93.10       97.70      4.84 o 
  -3  26   2       26.79       25.09      2.94 o 
  -2  26   2       10.47        7.57      2.30 o 
  -1  26   2       35.72       37.37      3.21 o 
   0  26   2        7.57        4.76      2.91 o 
   1  26   2       16.11       14.58      2.70 o 
   2  26   2       44.19       44.86      3.34 o 
   3  26   2        0.10       -1.09      2.84 o 
   4  26   2       24.77       29.77      3.84 o 
   5  26   2        3.88        1.68      2.97 o 
   6  26   2        0.09       -4.59      4.59 o 
  -6  27   2       14.85       15.35      4.24 o 
  -5  27   2      165.76      184.10      9.03 o 
  -4  27   2        2.25        2.99      2.59 o 
  -3  27   2       95.85      110.33      4.96 o 
  -2  27   2        6.88        9.74      2.74 o 
  -1  27   2        1.28        3.48      2.81 o 
   0  27   2       12.99        9.88      3.31 o 
   1  27   2       23.81       21.53      3.95 o 
   2  27   2       65.76       69.19      4.24 o 
   3  27   2        5.50        4.15      2.67 o 
   4  27   2       26.78       31.20      3.92 o 
   5  27   2        5.12        6.38      3.20 o 
  -6  28   2       45.78       43.11      6.68 o 
  -5  28   2        5.14        1.97      2.71 o 
  -4  28   2      247.93      271.90      7.31 o 
  -3  28   2      109.79      119.09      5.30 o 
  -2  28   2      311.54      334.81      7.66 o 
  -1  28   2      152.19      159.63      6.61 o 
   0  28   2       57.50       57.56      5.14 o 
   1  28   2       53.62       71.07      5.32 o 
   2  28   2        4.83        6.49      2.76 o 
   3  28   2       25.19       26.72      3.69 o 
   4  28   2        3.71        3.15      3.17 o 
   5  28   2       42.12       42.16      4.83 o 
  -6  29   2       10.01        4.64      5.41 o 
  -5  29   2       10.54       15.79      3.42 o 
  -4  29   2        6.48        4.63      2.85 o 
  -3  29   2       94.28      103.08      5.10 o 
  -2  29   2       35.23       31.19      3.76 o 
  -1  29   2      215.57      240.43      8.34 o 
   0  29   2      277.80      283.44      9.07 o 
   1  29   2      191.15      205.50      8.14 o 
   2  29   2      367.01      405.44      9.10 o 
   3  29   2       21.12       21.16      3.84 o 
   4  29   2      208.28      250.33     11.06 o 
   5  29   2       44.98       48.73      5.08 o 
  -5  30   2       18.15       16.87      3.89 o 
  -4  30   2       12.33        8.18      4.33 o 
  -3  30   2       31.59       27.88      3.52 o 
  -2  30   2        0.42        1.09      3.69 o 
  -1  30   2       24.03       30.39      4.52 o 
   0  30   2       97.17      106.96      6.63 o 
   1  30   2      476.84      534.76     15.32 o 
   2  30   2      176.81      199.63      8.29 o 
   3  30   2      692.02      778.59     14.63 o 
   4  30   2       54.02       58.75      5.63 o 
  -5  31   2        0.23       -1.24      3.49 o 
  -4  31   2        8.89        4.71      3.49 o 
  -3  31   2       21.55       22.18      3.71 o 
  -2  31   2        2.76       -1.03      3.58 o 
  -1  31   2       45.54       50.66      5.87 o 
   0  31   2       20.21       10.65      4.17 o 
   1  31   2        1.39        2.69      4.19 o 
   2  31   2      180.22      216.90      9.30 o 
   3  31   2      158.18      179.48      8.76 o 
   4  31   2      356.23      412.83     13.56 o 
  -4  32   2       31.68       33.27      4.52 o 
  -3  32   2       16.42       20.29      4.70 o 
  -2  32   2       90.07       87.30      7.28 o 
  -1  32   2      111.76      129.64     10.11 o 
   0  32   2       88.57       99.06      7.43 o 
   1  32   2       70.74       76.47      7.76 o 
   2  32   2       45.99       49.77      7.36 o 
   3  32   2        3.69       -0.23      4.60 o 
  -3  33   2        5.58        5.19      5.04 o 
  -2  33   2        0.01       -6.32      6.32 o 
  -1  33   2       38.00       41.45      7.65 o 
   0  33   2       13.69        2.75      5.09 o 
   1  33   2      132.90      134.85     10.38 o 
   2  33   2        7.84        9.57      6.03 o 
  -2  34   2       28.55       19.90      7.68 o 
  -1  34   2        1.60        4.18      6.00 o 
   0  34   2       18.72       10.15      7.02 o 
   1  34   2        0.78       -5.84      5.84 o 
 -10   1   3       49.23       48.39      5.40 o 
  -9   1   3       21.75       25.68      3.83 o 
  -8   1   3      286.36      306.38      7.40 o 
  -7   1   3        0.07       -0.45      1.18 o 
  -6   1   3      562.41      627.53     10.05 o 
  -5   1   3       47.76       51.20      2.33 o 
  -4   1   3      210.05      290.90      5.78 o 
  -3   1   3       69.31       68.26      3.05 o 
  -2   1   3      345.05      364.89      8.66 o 
  -1   1   3     1075.29     1127.27     13.89 o 
   0   1   3      899.79      898.91      9.48 o 
   1   1   3     5010.65     5110.03     62.26 o 
   2   1   3        0.11        0.52      0.71 o 
   3   1   3     1874.84     1823.09     32.09 o 
   4   1   3       67.12       71.25      4.10 o 
   5   1   3      107.04      107.79      3.83 o 
   6   1   3        4.87        1.23      1.87 o 
   7   1   3       29.12       35.75      3.77 o 
   8   1   3       15.50        9.33      3.30 o 
   9   1   3       33.85       46.88      7.51 o 
 -10   2   3       60.83       68.54      9.26 o 
  -9   2   3       49.44       50.76      5.76 o 
  -8   2   3        0.01        3.15      1.92 o 
  -7   2   3       61.91       67.91      7.01 o 
  -6   2   3      135.70      154.93      3.78 o 
  -5   2   3        9.57       12.70      1.04 o 
  -4   2   3      311.77      402.95      6.73 o 
  -3   2   3       28.16       29.17      1.47 o 
  -2   2   3      120.00      113.51      2.68 o 
  -1   2   3      938.87      958.38     13.38 o 
   0   2   3       29.98       19.61      1.29 o 
   1   2   3      563.06      554.65      7.46 o 
   2   2   3        5.91        6.71      1.00 o 
   3   2   3       50.80       66.37      2.57 o 
   4   2   3        3.12        2.60      1.37 o 
   5   2   3      194.83      204.88      5.04 o 
   6   2   3       12.09       10.45      2.62 o 
   7   2   3       46.28       39.80      3.74 o 
   8   2   3        0.22        1.14      2.60 o 
   9   2   3        0.01       -2.03      4.84 o 
 -10   3   3      440.50      433.13     13.54 o 
  -9   3   3        0.10        2.83      2.25 o 
  -8   3   3      715.73      723.23     13.01 o 
  -7   3   3        0.01        2.35      2.00 o 
  -6   3   3      397.53      437.76      7.12 o 
  -5   3   3        7.71        5.42      1.46 o 
  -4   3   3      379.00      401.51      7.53 o 
  -3   3   3      213.98      211.07      2.99 o 
  -2   3   3     2274.84     2258.13     24.50 o 
  -1   3   3      996.78     1040.37     14.55 o 
   0   3   3     2865.52     2859.97     29.07 o 
   1   3   3      629.23      649.52      9.86 o 
   2   3   3       63.52       77.05      2.47 o 
   3   3   3      376.02      397.17      5.70 o 
   4   3   3      147.96      159.66      4.93 o 
   5   3   3      157.53      160.70      4.25 o 
   6   3   3      177.45      173.98      6.30 o 
   7   3   3       41.46       31.25      3.82 o 
   8   3   3       64.38       51.58      4.41 o 
   9   3   3        0.33       -4.63      4.63 o 
 -10   4   3        3.54        3.67      6.66 o 
  -9   4   3        2.74        0.78      2.32 o 
  -8   4   3       59.46       58.04      4.45 o 
  -7   4   3        0.02       -1.12      1.28 o 
  -6   4   3       96.85      107.41      4.12 o 
  -5   4   3       24.34       21.95      3.28 o 
  -4   4   3       11.89       13.13      1.43 o 
  -3   4   3        0.07        0.08      0.43 o 
  -2   4   3      389.26      379.02      9.76 o 
  -1   4   3      586.54      552.54     64.21 o 
   0   4   3      100.13      106.66      2.50 o 
   1   4   3      203.42      226.69      3.72 o 
   2   4   3      156.48      157.18      3.42 o 
   3   4   3        8.37        6.65      1.15 o 
   4   4   3       64.65       67.14      3.52 o 
   5   4   3        0.14       -1.21      1.21 o 
   6   4   3       54.18       57.06      5.03 o 
   7   4   3       96.14       94.16      5.73 o 
   8   4   3      197.70      204.23      9.23 o 
   9   4   3      131.09      152.35     11.66 o 
 -10   5   3      120.69      108.66     10.07 o 
  -9   5   3        5.72        6.26      3.11 o 
  -8   5   3       51.58       52.61      3.03 o 
  -7   5   3        6.95        8.34      2.03 o 
  -6   5   3       21.16       21.11      1.98 o 
  -5   5   3       36.03       45.63      2.45 o 
  -4   5   3        1.88       -0.30      0.65 o 
  -3   5   3      100.87      111.16      2.01 o 
  -2   5   3       11.85       18.26      2.01 o 
  -1   5   3       85.63       75.52      3.03 o 
   0   5   3       70.47       59.45      2.11 o 
   1   5   3      416.86      385.13      5.01 o 
   2   5   3       68.28       62.19      1.96 o 
   3   5   3       44.06       33.50      2.03 o 
   4   5   3       65.46       60.41      3.92 o 
   5   5   3       91.57       95.96      4.97 o 
   6   5   3      240.11      257.56      6.21 o 
   7   5   3      127.94      125.26      6.53 o 
   8   5   3      107.15      106.59      6.56 o 
   9   5   3       25.25       21.37      5.18 o 
 -10   6   3        0.12       -0.90      2.97 o 
  -9   6   3       16.04       12.86      2.98 o 
  -8   6   3        0.56       -1.36      2.08 o 
  -7   6   3       24.04       22.49      2.75 o 
  -6   6   3       19.67       21.01      2.15 o 
  -5   6   3        1.52        3.17      0.86 o 
  -4   6   3        0.24       -0.07      0.62 o 
  -3   6   3       39.33       29.52      1.29 o 
  -2   6   3      110.22      112.16      8.70 o 
  -1   6   3       75.83       77.76      2.29 o 
   0   6   3      274.42      286.34      4.97 o 
   1   6   3      130.93      132.36      2.64 o 
   2   6   3        8.33       13.93      1.13 o 
   3   6   3      171.48      157.93      4.13 o 
   4   6   3        8.32        6.32      1.60 o 
   5   6   3      145.82      158.05      5.81 o 
   6   6   3       25.80       25.80      5.40 o 
   7   6   3      143.74      144.75      7.08 o 
   8   6   3       55.49       41.86      7.53 o 
   9   6   3      101.59       86.82      7.68 o 
 -10   7   3       35.92       28.78      4.11 o 
  -9   7   3       60.67       54.62      4.46 o 
  -8   7   3      119.64      112.56      6.03 o 
  -7   7   3       82.86       89.57      3.86 o 
  -6   7   3      138.50      137.00      4.02 o 
  -5   7   3        1.29        3.52      1.26 o 
  -4   7   3        0.66        3.03      0.80 o 
  -3   7   3       73.05       65.59      1.92 o 
  -2   7   3      192.69      191.97     17.00 o 
  -1   7   3      150.53      182.77      4.40 o 
   0   7   3      539.79      540.27      8.08 o 
   1   7   3     1046.69     1130.40     10.61 o 
   2   7   3     2632.42     2717.49     23.87 o 
   3   7   3      557.29      599.44      7.45 o 
   4   7   3     1057.56     1107.78     13.84 o 
   5   7   3       81.02       78.54      8.40 o 
   6   7   3      156.02      167.47      9.75 o 
   7   7   3        5.02        0.25      2.66 o 
   8   7   3        6.91        4.24      3.35 o 
   9   7   3        0.93       -2.62      3.95 o 
 -10   8   3        1.42       -0.46      3.25 o 
  -9   8   3        1.16        0.70      2.64 o 
  -8   8   3       53.33       53.76      3.67 o 
  -7   8   3      171.29      195.07      7.04 o 
  -6   8   3      224.00      233.00      4.14 o 
  -5   8   3     1299.40     1277.62     30.86 o 
  -4   8   3      270.97      277.54      7.56 o 
  -3   8   3     1982.05     2034.87     19.06 o 
  -2   8   3      387.20      352.22      9.89 o 
  -1   8   3      248.09      276.80      3.82 o 
   0   8   3     4067.22     4386.06     35.61 o 
   1   8   3      108.56      121.68      2.63 o 
   2   8   3     2129.97     2337.08     19.10 o 
   3   8   3       51.94       57.66      2.39 o 
   4   8   3      152.99      159.85      5.62 o 
   5   8   3      116.51      112.94      5.64 o 
   6   8   3        1.76        1.70      2.46 o 
   7   8   3        9.71        9.05      5.26 o 
   8   8   3       13.08        7.96      3.47 o 
 -10   9   3       25.58       24.75      4.21 o 
  -9   9   3       10.71        5.19      2.97 o 
  -8   9   3       38.51       36.46      3.73 o 
  -7   9   3       35.05       32.70      3.11 o 
  -6   9   3        6.32        5.36      1.21 o 
  -5   9   3        7.50        5.51      1.93 o 
  -4   9   3        3.38        3.19      1.01 o 
  -3   9   3       84.81       78.75      2.58 o 
  -2   9   3       58.90       82.47      2.17 o 
  -1   9   3      114.86       81.44      2.26 o 
   0   9   3      127.01      157.74      2.86 o 
   1   9   3      239.33      326.51      3.94 o 
   2   9   3       37.74       37.97      1.79 o 
   3   9   3      327.22      350.90      5.93 o 
   4   9   3       38.36       42.35      2.83 o 
   5   9   3       16.98       12.78      2.67 o 
   6   9   3      104.11      101.16      5.84 o 
   7   9   3        9.54        2.29      2.92 o 
   8   9   3       29.04       21.15      4.53 o 
 -10  10   3        1.20        1.00      3.95 o 
  -9  10   3        0.55        0.80      2.86 o 
  -8  10   3        1.08       -2.00      2.22 o 
  -7  10   3        1.06        0.57      1.57 o 
  -6  10   3        5.12        3.77      1.50 o 
  -5  10   3       32.32       35.88      1.95 o 
  -4  10   3       45.30       45.66      2.26 o 
  -3  10   3        0.52       -0.05      0.72 o 
  -2  10   3      832.14      878.28      7.93 o 
  -1  10   3      442.29      431.11      5.37 o 
   0  10   3     1080.66     1083.39      8.48 o 
   1  10   3     1263.27     1321.79     10.77 o 
   2  10   3        8.96        5.09      1.16 o 
   3  10   3      255.09      276.43      5.38 o 
   4  10   3      240.67      259.41      5.06 o 
   5  10   3       12.97        7.79      3.02 o 
   6  10   3      113.63      106.65      6.06 o 
   7  10   3        0.14        0.61      2.04 o 
   8  10   3        1.76        3.62      3.41 o 
 -10  11   3       15.34       14.79      4.87 o 
  -9  11   3       11.80       13.01      3.64 o 
  -8  11   3       18.91       15.72      3.30 o 
  -7  11   3       40.82       44.75      3.03 o 
  -6  11   3        2.77        1.36      1.60 o 
  -5  11   3        0.93       -1.08      1.42 o 
  -4  11   3        3.12        0.78      1.12 o 
  -3  11   3      690.59      741.73      7.70 o 
  -2  11   3      251.63      315.76      4.25 o 
  -1  11   3     1034.54     1138.34      8.97 o 
   0  11   3     2004.81     2221.80     14.96 o 
   1  11   3      121.13      120.31      2.40 o 
   2  11   3     1900.69     2006.81     16.46 o 
   3  11   3      754.87      756.75     10.16 o 
   4  11   3      595.56      598.77      8.36 o 
   5  11   3      172.44      183.42      4.69 o 
   6  11   3       68.80       57.24      4.76 o 
   7  11   3        0.55        4.50      3.26 o 
   8  11   3        1.66       -0.08      3.36 o 
 -10  12   3       23.96       34.46      5.94 o 
  -9  12   3       47.90       44.01      4.36 o 
  -8  12   3       38.81       35.44      4.21 o 
  -7  12   3      270.22      286.30      9.76 o 
  -6  12   3       54.35       60.05      3.36 o 
  -5  12   3      426.36      456.79      8.90 o 
  -4  12   3      130.97      143.75      3.88 o 
  -3  12   3      184.89      191.96      4.39 o 
  -2  12   3       64.10       63.86      2.16 o 
  -1  12   3        0.76        1.62      0.73 o 
   0  12   3       32.29       33.45      1.40 o 
   1  12   3        2.41        0.00      0.79 o 
   2  12   3       44.54       50.07      2.27 o 
   3  12   3       30.93       29.29      2.13 o 
   4  12   3       18.22       18.29      2.13 o 
   5  12   3       34.64       32.25      2.44 o 
   6  12   3        3.57        0.89      2.64 o 
   7  12   3        0.61       -0.19      2.95 o 
   8  12   3       45.73       51.63      5.45 o 
  -9  13   3        5.31        5.57      3.10 o 
  -8  13   3      106.95      107.86      7.07 o 
  -7  13   3      239.26      251.21      7.31 o 
  -6  13   3      459.99      480.02      8.76 o 
  -5  13   3      682.52      672.29     10.58 o 
  -4  13   3     1026.41     1064.83     10.85 o 
  -3  13   3       38.84       43.29      2.87 o 
  -2  13   3      906.09      960.19     10.41 o 
  -1  13   3      933.98      886.87      7.41 o 
   0  13   3       21.97       36.78      1.58 o 
   1  13   3      719.54      709.71      6.56 o 
   2  13   3       22.62       12.51      1.55 o 
   3  13   3       69.22       82.31      3.29 o 
   4  13   3       12.77       16.19      2.10 o 
   5  13   3        7.79        7.97      1.89 o 
   6  13   3      101.37       85.26      5.85 o 
   7  13   3        5.40        6.89      3.44 o 
   8  13   3       44.92       48.59      5.54 o 
  -9  14   3       12.79       10.34      3.47 o 
  -8  14   3       15.64       12.13      3.90 o 
  -7  14   3        1.18        2.30      2.18 o 
  -6  14   3        2.88        3.58      1.97 o 
  -5  14   3       57.74       63.34      3.61 o 
  -4  14   3       17.82       21.09      1.44 o 
  -3  14   3      202.36      198.05      5.46 o 
  -2  14   3       95.87      101.59      2.55 o 
  -1  14   3        9.35        7.39      0.93 o 
   0  14   3      143.48      153.09      2.70 o 
   1  14   3       51.78       55.55      1.88 o 
   2  14   3       15.94       17.33      1.92 o 
   3  14   3       41.05       46.53      2.66 o 
   4  14   3        2.92        1.12      1.71 o 
   5  14   3       16.04       15.01      2.23 o 
   6  14   3        0.86        2.59      2.63 o 
   7  14   3       31.94       27.94      4.38 o 
   8  14   3       16.25       21.58      5.38 o 
  -9  15   3       43.78       36.27      4.63 o 
  -8  15   3       94.25      105.61      5.50 o 
  -7  15   3        0.03       -0.29      2.22 o 
  -6  15   3       51.15       43.30      3.45 o 
  -5  15   3       55.34       51.48      3.45 o 
  -4  15   3        5.54        5.54      1.30 o 
  -3  15   3        1.14        0.89      0.96 o 
  -2  15   3       92.98       90.32      2.58 o 
  -1  15   3      364.92      372.32      5.55 o 
   0  15   3       20.47       21.21      1.32 o 
   1  15   3      195.45      185.57      3.48 o 
   2  15   3        0.07        0.50      1.29 o 
   3  15   3        0.99       -0.72      1.47 o 
   4  15   3        1.69        0.43      1.72 o 
   5  15   3       19.72       20.96      2.48 o 
   6  15   3        0.43        1.90      2.73 o 
   7  15   3        1.76       -0.86      3.31 o 
   8  15   3        0.59        1.25      5.29 o 
  -9  16   3       40.58       36.30      4.72 o 
  -8  16   3       85.89       84.29      6.00 o 
  -7  16   3      290.89      300.47      8.07 o 
  -6  16   3      486.51      491.65     10.45 o 
  -5  16   3      342.87      323.07      7.49 o 
  -4  16   3      842.31      800.76      8.92 o 
  -3  16   3      167.28      159.64      3.49 o 
  -2  16   3      287.14      257.27      5.70 o 
  -1  16   3      256.10      240.11      3.60 o 
   0  16   3       30.46       35.66      1.56 o 
   1  16   3      246.01      232.77      3.58 o 
   2  16   3       29.18       24.78      2.14 o 
   3  16   3       22.64       22.73      3.11 o 
   4  16   3       16.74       16.42      2.44 o 
   5  16   3       14.09        9.97      2.25 o 
   6  16   3       20.06       16.46      3.66 o 
   7  16   3       10.02       16.33      4.23 o 
   8  16   3        0.98       -1.03     13.71 o 
  -9  17   3       50.48       37.29      6.65 o 
  -8  17   3        3.37        2.06      2.99 o 
  -7  17   3       63.12       56.26      4.38 o 
  -6  17   3       11.22        6.33      2.55 o 
  -5  17   3        0.52        0.57      1.96 o 
  -4  17   3       64.52       56.91      3.12 o 
  -3  17   3      300.36      281.13      4.66 o 
  -2  17   3      846.35      790.69      8.28 o 
  -1  17   3      870.28      805.47      7.37 o 
   0  17   3      939.19      824.76      7.28 o 
   1  17   3      368.81      329.68      5.72 o 
   2  17   3      137.05      126.91      3.99 o 
   3  17   3        0.15       -0.10      1.82 o 
   4  17   3        1.58        1.30      1.92 o 
   5  17   3       66.74       67.85      3.90 o 
   6  17   3        0.17       -2.25      2.79 o 
   7  17   3       35.06       36.76      5.50 o 
  -9  18   3        6.67        8.32      5.10 o 
  -8  18   3        1.51       -1.34      2.90 o 
  -7  18   3        1.88        3.77      2.67 o 
  -6  18   3      181.72      182.62      6.91 o 
  -5  18   3      136.93      138.30      4.72 o 
  -4  18   3     1506.35     1416.21     14.03 o 
  -3  18   3      255.70      245.21      4.48 o 
  -2  18   3     3681.17     3374.35     25.53 o 
  -1  18   3        4.71        7.76      1.35 o 
   0  18   3     2827.02     2690.75     19.38 o 
   1  18   3      497.40      466.17      6.32 o 
   2  18   3      277.95      274.87      5.49 o 
   3  18   3      479.98      483.56      8.84 o 
   4  18   3      102.21      101.19      4.65 o 
   5  18   3      114.11      109.54      4.86 o 
   6  18   3      149.76      160.60     12.58 o 
   7  18   3       12.68        7.42      4.20 o 
  -9  19   3        1.39        7.00      6.76 o 
  -8  19   3        3.51       -0.46      3.07 o 
  -7  19   3        0.30        2.54      3.96 o 
  -6  19   3       64.78       60.79      4.70 o 
  -5  19   3        0.69        2.13      1.95 o 
  -4  19   3      158.25      154.66      4.73 o 
  -3  19   3        0.09       -1.30      1.40 o 
  -2  19   3        1.26        3.40      1.54 o 
  -1  19   3       15.86       22.83      2.02 o 
   0  19   3     1199.94     1129.74     10.05 o 
   1  19   3      116.74      127.72      3.88 o 
   2  19   3     3245.15     3163.43     28.83 o 
   3  19   3      270.77      274.17      6.78 o 
   4  19   3     1534.59     1534.53     19.03 o 
   5  19   3      194.64      201.41      7.40 o 
   6  19   3      122.09      125.72      7.27 o 
   7  19   3       37.18       36.81      5.44 o 
  -8  20   3        7.21        8.69      3.68 o 
  -7  20   3      200.50      202.64      7.93 o 
  -6  20   3       15.95       15.74      2.87 o 
  -5  20   3      943.90      956.80     12.15 o 
  -4  20   3      358.23      338.08      5.99 o 
  -3  20   3     1319.98     1223.84     12.23 o 
  -2  20   3     1360.21     1213.11     12.25 o 
  -1  20   3      277.90      259.01      5.00 o 
   0  20   3     1526.76     1338.32     11.48 o 
   1  20   3       64.26       47.40      2.66 o 
   2  20   3      397.15      378.71      6.87 o 
   3  20   3      139.00      131.86      5.41 o 
   4  20   3        2.21        2.45      2.41 o 
   5  20   3        1.14        5.10      2.53 o 
   6  20   3       81.52       78.39      5.71 o 
   7  20   3      100.47       98.54      9.28 o 
  -8  21   3      291.54      305.77     10.20 o 
  -7  21   3      182.88      190.81      9.82 o 
  -6  21   3      557.15      567.04     11.39 o 
  -5  21   3       30.98       26.31      3.01 o 
  -4  21   3      235.44      218.87      5.04 o 
  -3  21   3      112.20      108.48      3.78 o 
  -2  21   3       53.95       48.41      2.91 o 
  -1  21   3      350.07      334.37      5.85 o 
   0  21   3      531.09      460.22      5.91 o 
   1  21   3       84.48       87.24      3.36 o 
   2  21   3      545.28      463.35      7.71 o 
   3  21   3       41.92       41.47      3.82 o 
   4  21   3      475.60      467.34      9.41 o 
   5  21   3      185.35      187.54      6.65 o 
   6  21   3      341.83      351.73     10.20 o 
   7  21   3       92.82       80.92     19.63 o 
  -8  22   3        1.08        1.74      3.73 o 
  -7  22   3       27.08       20.65      3.53 o 
  -6  22   3       92.87       89.83      4.95 o 
  -5  22   3       24.17       26.20      2.22 o 
  -4  22   3      184.33      162.43      4.77 o 
  -3  22   3        0.41       -1.26      1.55 o 
  -2  22   3       26.28       11.42      2.49 o 
  -1  22   3       31.64       25.17      2.47 o 
   0  22   3       20.34       37.56      2.43 o 
   1  22   3       29.35       24.00      2.43 o 
   2  22   3        1.42        2.81      2.03 o 
   3  22   3        3.02        0.18      2.35 o 
   4  22   3       22.16       19.36      3.32 o 
   5  22   3        1.03       -1.31      2.55 o 
   6  22   3        0.06       -2.20      3.44 o 
   7  22   3        2.44        9.47      6.60 o 
  -8  23   3      248.77      280.29     18.51 o 
  -7  23   3        0.01        0.56      2.85 o 
  -6  23   3      161.81      150.87      6.28 o 
  -5  23   3        0.18       -0.89      1.74 o 
  -4  23   3       26.64       28.65      2.59 o 
  -3  23   3       14.49       11.72      2.87 o 
  -2  23   3        9.73       13.03      2.18 o 
  -1  23   3       82.56       70.39      3.44 o 
   0  23   3       24.92       34.81      3.08 o 
   1  23   3       64.11       59.51      3.17 o 
   2  23   3        1.09        3.48      2.10 o 
   3  23   3        5.41       -0.25      2.46 o 
   4  23   3       25.45       19.18      3.64 o 
   5  23   3      115.30      118.92      6.07 o 
   6  23   3       49.13       56.87      5.84 o 
  -7  24   3       81.78       92.58      5.74 o 
  -6  24   3      117.21      108.92      5.66 o 
  -5  24   3      210.33      220.85      6.91 o 
  -4  24   3      122.57      116.08      4.67 o 
  -3  24   3      251.47      227.06      6.04 o 
  -2  24   3       88.26       88.03      3.85 o 
  -1  24   3       73.56       65.20      3.49 o 
   0  24   3       65.61       66.49      3.76 o 
   1  24   3        3.48        3.04      2.01 o 
   2  24   3        8.04        5.70      2.32 o 
   3  24   3       18.10       20.09      3.14 o 
   4  24   3       22.96       26.18      3.73 o 
   5  24   3        2.09        2.02      3.48 o 
   6  24   3       62.40       51.34      6.80 o 
  -7  25   3        2.57       -1.18      3.22 o 
  -6  25   3       45.87       44.46      4.21 o 
  -5  25   3        4.44        4.86      2.27 o 
  -4  25   3       17.11       14.91      2.63 o 
  -3  25   3       10.84       15.48      2.62 o 
  -2  25   3        0.03       -0.61      1.97 o 
  -1  25   3        1.30       -1.69      1.90 o 
   0  25   3        2.73        0.57      2.24 o 
   1  25   3       40.69       43.70      3.40 o 
   2  25   3        6.19        4.25      2.24 o 
   3  25   3      102.46      107.85      7.29 o 
   4  25   3        4.22        5.78      2.98 o 
   5  25   3       50.87       49.64      5.02 o 
   6  25   3        0.54        5.99     10.51 o 
  -7  26   3      120.51      129.80      7.67 o 
  -6  26   3       18.00       22.01      3.90 o 
  -5  26   3       46.42       50.77      3.70 o 
  -4  26   3       35.92       33.05      3.35 o 
  -3  26   3        1.63        2.89      2.22 o 
  -2  26   3        2.26       -1.93      1.93 o 
  -1  26   3        0.80       -2.11      2.11 o 
   0  26   3        8.92        2.88      3.04 o 
   1  26   3        3.96        3.00      2.52 o 
   2  26   3        6.12        5.69      2.42 o 
   3  26   3       29.51       28.64      3.62 o 
   4  26   3        1.03        1.49      2.83 o 
   5  26   3       21.07       29.66      4.85 o 
  -6  27   3      159.39      171.95      8.45 o 
  -5  27   3      102.93      107.57      5.13 o 
  -4  27   3       66.28       63.54      4.20 o 
  -3  27   3      102.20      107.33      4.89 o 
  -2  27   3        0.52        0.70      2.36 o 
  -1  27   3       27.85       29.67      3.59 o 
   0  27   3        0.12        0.59      3.04 o 
   1  27   3       13.57       10.43      3.62 o 
   2  27   3       44.41       43.96      3.76 o 
   3  27   3       13.69       10.06      3.15 o 
   4  27   3       88.18      100.44      5.98 o 
   5  27   3        2.18        5.14      3.22 o 
  -6  28   3       39.14       40.96      6.63 o 
  -5  28   3      132.08      148.02      7.16 o 
  -4  28   3      178.72      188.84      6.59 o 
  -3  28   3       75.67       75.77      4.47 o 
  -2  28   3      275.87      294.66      7.29 o 
  -1  28   3        6.81        3.74      2.96 o 
   0  28   3      155.05      174.61     10.17 o 
   1  28   3        9.47       11.94      3.81 o 
   2  28   3       18.06       17.81      3.47 o 
   3  28   3       30.44       27.48      3.76 o 
   4  28   3        3.63       -2.99      3.18 o 
   5  28   3        5.86        0.01      4.48 o 
  -6  29   3        2.03       -2.63      4.68 o 
  -5  29   3        1.90        3.83      2.98 o 
  -4  29   3       48.78       51.61      4.21 o 
  -3  29   3      134.13      129.94      5.73 o 
  -2  29   3      155.02      161.31      6.45 o 
  -1  29   3      283.57      308.99      9.58 o 
   0  29   3       74.05       68.98      6.14 o 
   1  29   3      114.13      114.13      6.47 o 
   2  29   3        0.24       -3.06      3.06 o 
   3  29   3        2.00        0.10      3.04 o 
   4  29   3        6.26        6.12      3.86 o 
  -5  30   3        0.01        0.13      2.99 o 
  -4  30   3        0.37       -2.79      2.83 o 
  -3  30   3        5.95        3.73      2.68 o 
  -2  30   3       11.81       13.17      3.67 o 
  -1  30   3       34.08       25.04      4.28 o 
   0  30   3       27.27       39.17      4.89 o 
   1  30   3       14.70       18.43      4.74 o 
   2  30   3        0.08        1.09      4.11 o 
   3  30   3       11.53       13.50      4.36 o 
   4  30   3       57.58       53.53      6.06 o 
  -5  31   3        0.08       -2.10      3.35 o 
  -4  31   3        5.59        1.87      3.27 o 
  -3  31   3       34.98       33.67      4.19 o 
  -2  31   3      128.03      158.96      7.59 o 
  -1  31   3      120.39      121.70      7.97 o 
   0  31   3      196.41      223.10      9.25 o 
   1  31   3       66.34       61.82      8.62 o 
   2  31   3       50.96       54.39      6.58 o 
   3  31   3        0.83        1.52      6.33 o 
  -4  32   3        0.14       -3.49      3.49 o 
  -3  32   3        0.35        5.15      4.41 o 
  -2  32   3       70.61       75.16      6.98 o 
  -1  32   3       61.55       69.62      8.42 o 
   0  32   3      349.97      372.16     11.69 o 
   1  32   3      188.05      214.77     11.07 o 
   2  32   3      333.61      365.25     14.09 o 
   3  32   3      118.29      126.94      8.91 o 
  -3  33   3      122.41      129.57      8.71 o 
  -2  33   3      184.52      212.72     14.95 o 
  -1  33   3       38.80       42.92      7.61 o 
   0  33   3       75.31       80.15      7.67 o 
   1  33   3        0.19       -4.27      5.80 o 
   2  33   3        4.39       -6.35      6.35 o 
  -2  34   3       24.24       29.06      8.45 o 
  -1  34   3      183.76      189.94     11.96 o 
   0  34   3        2.41        2.23      5.84 o 
   1  34   3       51.05       59.00     11.44 o 
 -10   0   4        0.96        0.81      4.62 o 
  -9   0   4        0.76        2.02      3.75 o 
  -8   0   4       32.75       36.48      4.61 o 
  -7   0   4       28.95       33.56      5.82 o 
  -6   0   4      181.25      190.64     10.69 o 
  -5   0   4      160.88      166.65      3.83 o 
  -4   0   4      278.75      273.24     11.12 o 
  -3   0   4     1764.34     1807.00     20.66 o 
  -1   0   4     7849.60     8277.71    117.62 o 
   0   0   4     1469.53     1626.93     21.79 o 
   1   0   4     1385.54     1501.58     19.66 o 
   2   0   4     2233.45     2463.13     35.95 o 
   3   0   4      245.54      252.27      9.76 o 
   4   0   4      874.38      956.66     15.12 o 
   5   0   4      487.96      515.26     10.24 o 
   6   0   4      150.23      155.09     17.80 o 
   7   0   4       47.67       39.52      6.26 o 
   8   0   4        1.14        0.94      4.50 o 
 -10   1   4       11.37        6.96      3.39 o 
  -9   1   4        3.71        5.60      2.69 o 
  -8   1   4       30.18       29.82      2.96 o 
  -7   1   4       14.78       14.38      1.70 o 
  -6   1   4        3.10        7.92      2.94 o 
  -5   1   4       49.07       53.10      2.54 o 
  -4   1   4      389.41      378.54      5.11 o 
  -3   1   4      140.84      140.62      2.28 o 
  -2   1   4     3508.30     2069.96     50.42 o 
  -1   1   4       16.32       14.75      1.20 o 
   0   1   4     2624.02     2980.94     28.45 o 
   1   1   4      146.02      156.56      2.97 o 
   2   1   4        4.07        1.77      1.25 o 
   3   1   4        8.99        9.41      1.63 o 
   4   1   4      284.91      302.86      6.05 o 
   5   1   4      138.49      149.73      4.10 o 
   6   1   4      295.09      315.24      8.00 o 
   7   1   4      248.12      250.92      8.58 o 
   8   1   4      126.53      125.98      7.22 o 
 -10   2   4       53.17       64.26      5.50 o 
  -9   2   4        6.99        3.30      2.62 o 
  -8   2   4        3.06        2.02      2.85 o 
  -7   2   4        2.76        4.60      1.34 o 
  -6   2   4      116.31      117.25      3.53 o 
  -5   2   4       31.63       33.43      1.41 o 
  -4   2   4       25.57       28.82      1.08 o 
  -3   2   4       92.87      101.02      2.10 o 
  -2   2   4     2841.30     3121.89     50.52 o 
  -1   2   4      149.04      133.62      3.32 o 
   0   2   4    11848.40    12738.78    124.69 o 
   1   2   4       34.49       33.22      1.31 o 
   2   2   4     3649.80     3945.31     43.27 o 
   3   2   4       48.56       44.90      3.13 o 
   4   2   4      383.89      394.28      7.66 o 
   5   2   4       55.18       61.70      3.13 o 
   6   2   4        0.69       -0.95      2.64 o 
   7   2   4       14.54       17.21      3.13 o 
   8   2   4       11.04       10.50      4.32 o 
 -10   3   4       27.31       35.55     10.08 o 
  -9   3   4        1.56        2.59      2.53 o 
  -8   3   4       75.42       92.06      3.84 o 
  -7   3   4       19.72       18.73      2.68 o 
  -6   3   4        0.57        0.81      1.23 o 
  -5   3   4       30.20       34.73      1.70 o 
  -4   3   4      156.16      168.38      2.65 o 
  -3   3   4       38.05       32.79      1.15 o 
  -2   3   4        9.95       15.07      1.04 o 
  -1   3   4      185.84      193.97      3.58 o 
   0   3   4     1911.30     2157.86     19.50 o 
   1   3   4       73.97       77.17      2.05 o 
   2   3   4     1410.77     1575.99     16.03 o 
   3   3   4       47.27       38.92      3.02 o 
   4   3   4      698.25      780.41     11.85 o 
   5   3   4       40.16       43.84      3.65 o 
   6   3   4      237.21      261.51      6.49 o 
   7   3   4       68.93       75.88      4.96 o 
   8   3   4       21.56       20.69      4.16 o 
 -10   4   4       55.35       44.88      5.08 o 
  -9   4   4        7.07        7.03      2.22 o 
  -8   4   4        0.02       -0.88      1.79 o 
  -7   4   4        0.12        0.25      1.71 o 
  -6   4   4        2.43        2.84      1.39 o 
  -5   4   4       35.40       35.89      3.47 o 
  -4   4   4      311.47      343.86      4.11 o 
  -3   4   4      400.08      416.97      4.20 o 
  -2   4   4      412.14      443.59      8.95 o 
  -1   4   4      459.98      458.72      6.18 o 
   0   4   4       13.44       13.44      1.11 o 
   1   4   4       12.31       14.80      1.05 o 
   2   4   4       11.24       11.32      1.61 o 
   3   4   4       92.01       94.96      3.35 o 
   4   4   4       44.44       44.88      3.06 o 
   5   4   4       85.15       82.25      3.95 o 
   6   4   4       11.47        9.25      2.29 o 
   7   4   4        8.80       12.42      3.04 o 
   8   4   4        2.62       -0.13      2.90 o 
 -10   5   4       36.18       37.59      4.84 o 
  -9   5   4        7.11        6.06      4.95 o 
  -8   5   4        3.02        1.75      2.17 o 
  -7   5   4       10.27       10.17      3.33 o 
  -6   5   4       11.80       10.00      1.61 o 
  -5   5   4       26.77       26.21      1.85 o 
  -4   5   4       10.51        6.67      0.81 o 
  -3   5   4        0.10       -0.12      0.50 o 
  -2   5   4      231.70      238.97      4.51 o 
  -1   5   4      160.56      219.09      4.77 o 
   0   5   4       43.16       53.03      1.89 o 
   1   5   4      122.95      157.83      2.65 o 
   2   5   4        0.96       -0.31      0.93 o 
   3   5   4       13.71       16.05      1.75 o 
   4   5   4       35.52       35.53      2.81 o 
   5   5   4        1.40       -1.68      1.68 o 
   6   5   4       10.67        8.52      2.32 o 
   7   5   4        0.49       -2.60      2.60 o 
   8   5   4        0.49        0.16      2.94 o 
 -10   6   4       19.39       16.19      3.12 o 
  -9   6   4       10.08        7.41      2.52 o 
  -8   6   4        1.17       -0.74      1.72 o 
  -7   6   4       20.60       22.03      2.38 o 
  -6   6   4        6.85        4.58      1.57 o 
  -5   6   4       53.25       51.77      2.24 o 
  -4   6   4       58.00       62.77      2.46 o 
  -3   6   4      109.14      105.89      2.29 o 
  -2   6   4       15.14       13.99      1.11 o 
  -1   6   4        0.01        0.77      0.82 o 
   0   6   4      231.11      255.37      4.75 o 
   1   6   4      286.61      332.06      4.24 o 
   2   6   4       52.24       43.03      2.34 o 
   3   6   4      359.96      366.81     14.09 o 
   4   6   4      198.63      212.63      6.82 o 
   5   6   4      136.98      146.23      7.50 o 
   6   6   4       85.55       77.99      5.30 o 
   7   6   4        7.02        8.33      3.23 o 
   8   6   4       13.07       14.72      3.62 o 
 -10   7   4       45.45       42.87      5.21 o 
  -9   7   4       65.60       73.11      8.24 o 
  -8   7   4       57.81       49.14      5.28 o 
  -7   7   4      224.83      240.20      6.11 o 
  -6   7   4        8.56        9.85      1.88 o 
  -5   7   4      370.46      418.86      6.19 o 
  -4   7   4      294.13      293.20      4.18 o 
  -3   7   4      693.25      797.49      7.76 o 
  -2   7   4     2474.67     2626.79     21.71 o 
  -1   7   4     1031.21     1125.80      9.50 o 
   0   7   4     1635.67     1813.60     15.35 o 
   1   7   4      409.82      408.67      4.35 o 
   2   7   4      121.02      135.44      2.74 o 
   3   7   4       15.29       22.44      2.15 o 
   4   7   4        0.08       -0.02      1.77 o 
   5   7   4      243.73      253.91      6.73 o 
   6   7   4        1.06        2.31      2.49 o 
   7   7   4      103.07      115.08      6.87 o 
   8   7   4        2.23        2.88      3.03 o 
 -10   8   4       11.98        8.33      3.23 o 
  -9   8   4        6.40        4.29      2.57 o 
  -8   8   4        2.54        0.78      2.08 o 
  -7   8   4        0.06        0.63      1.91 o 
  -6   8   4       14.79       13.62      2.59 o 
  -5   8   4       34.48       32.71      3.08 o 
  -4   8   4      366.43      397.88      5.65 o 
  -3   8   4      249.64      281.58      4.52 o 
  -2   8   4     2308.11     2607.65     20.48 o 
  -1   8   4     1088.02     1265.99     10.11 o 
   0   8   4     2525.38     2794.71     21.34 o 
   1   8   4     2008.34     2347.59     16.24 o 
   2   8   4      187.51      212.07      3.69 o 
   3   8   4     1268.20     1345.11     15.38 o 
   4   8   4       23.78       26.75      2.69 o 
   5   8   4      283.43      269.87      6.50 o 
   6   8   4       39.22       37.84      4.17 o 
   7   8   4       34.33       34.25      4.93 o 
   8   8   4        5.18        5.46      3.57 o 
 -10   9   4        1.22       -0.41      2.95 o 
  -9   9   4        8.33        6.97      2.61 o 
  -8   9   4       78.37       89.05      4.95 o 
  -7   9   4      170.19      184.38      6.59 o 
  -6   9   4      523.97      555.75      7.18 o 
  -5   9   4     1169.80     1265.70     16.40 o 
  -4   9   4     1708.53     1923.54     29.51 o 
  -3   9   4     3847.90     4224.69     31.94 o 
  -2   9   4     2008.53     2259.38     17.36 o 
  -1   9   4     4771.34     5338.88     36.59 o 
   0   9   4        4.97        6.13      0.89 o 
   1   9   4      819.14      918.38      7.89 o 
   2   9   4     1110.06     1205.01     10.40 o 
   3   9   4       11.67        9.38      1.49 o 
   4   9   4      500.08      536.20     12.29 o 
   5   9   4        4.99        5.13      2.05 o 
   6   9   4       18.25       14.60      3.40 o 
   7   9   4        0.00       -2.10      2.10 o 
   8   9   4       16.77       14.78      4.25 o 
 -10  10   4        3.54        1.31      3.12 o 
  -9  10   4       12.42        9.55      2.72 o 
  -8  10   4       42.26       41.44      3.90 o 
  -7  10   4        0.00        0.25      1.62 o 
  -6  10   4        6.67        9.01      1.37 o 
  -5  10   4      224.90      235.40      4.26 o 
  -4  10   4      232.57      241.47      7.04 o 
  -3  10   4     2524.34     2700.23     20.44 o 
  -2  10   4     2069.33     2314.40     17.21 o 
  -1  10   4     6338.18     7011.67     45.12 o 
   0  10   4     2433.04     2823.51     18.47 o 
   1  10   4     2705.67     2905.37     19.77 o 
   2  10   4      420.31      474.80      6.00 o 
   3  10   4      268.39      281.05      5.35 o 
   4  10   4       64.65       60.39      3.24 o 
   5  10   4      124.73      117.09      4.81 o 
   6  10   4      410.88      428.72     11.62 o 
   7  10   4      220.60      216.55     11.26 o 
   8  10   4      319.63      331.01     10.90 o 
 -10  11   4        1.05        6.97      3.92 o 
  -9  11   4       15.93       13.99      2.98 o 
  -8  11   4       21.63       23.44      3.99 o 
  -7  11   4      179.67      194.09      8.01 o 
  -6  11   4      219.48      238.77      4.98 o 
  -5  11   4      276.44      309.85      5.64 o 
  -4  11   4      650.25      672.06     11.16 o 
  -3  11   4       12.83       31.81      1.80 o 
  -2  11   4      512.13      575.81      5.64 o 
  -1  11   4      378.61      339.77      3.62 o 
   0  11   4      127.20      146.15      2.64 o 
   1  11   4       49.73       52.88      1.89 o 
   2  11   4        3.53        3.79      1.21 o 
   3  11   4      109.70      120.98      3.88 o 
   4  11   4      118.29      113.70      4.30 o 
   5  11   4       58.09       57.62      3.65 o 
   6  11   4       68.58       65.30      5.36 o 
   7  11   4        4.54        9.50      3.57 o 
   8  11   4        5.09        1.95      5.33 o 
 -10  12   4        4.43       -0.59      4.00 o 
  -9  12   4       25.69       31.65      4.83 o 
  -8  12   4        0.98        1.37      2.73 o 
  -7  12   4        1.36        1.52      1.72 o 
  -6  12   4        4.27        2.13      1.48 o 
  -5  12   4      369.85      398.53      7.52 o 
  -4  12   4       16.35       14.19      1.74 o 
  -3  12   4      757.16      786.38      8.48 o 
  -2  12   4      153.12      137.68      2.69 o 
  -1  12   4       45.67       47.66      1.57 o 
   0  12   4      279.03      260.40      3.50 o 
   1  12   4        0.60        2.21      0.89 o 
   2  12   4      125.72      122.41      3.31 o 
   3  12   4      303.27      318.16      5.98 o 
   4  12   4       43.43       38.06      2.84 o 
   5  12   4      443.13      455.72     10.52 o 
   6  12   4       50.21       45.16      6.34 o 
   7  12   4      140.36      136.24      7.88 o 
   8  12   4       34.11       22.29      6.61 o 
 -10  13   4       23.44       18.64      9.11 o 
  -9  13   4      126.30      126.47      8.40 o 
  -8  13   4        9.93       13.13      4.70 o 
  -7  13   4       67.35       72.91      3.93 o 
  -6  13   4        0.57        0.20      1.71 o 
  -5  13   4        0.31       -0.69      1.49 o 
  -4  13   4        8.36        8.48      0.98 o 
  -3  13   4       71.06       64.53      6.56 o 
  -2  13   4        0.01        0.62      0.93 o 
  -1  13   4       29.27       37.17      1.45 o 
   0  13   4       46.65       51.42      1.88 o 
   1  13   4       10.53       10.51      1.28 o 
   2  13   4        8.94        7.42      1.55 o 
   3  13   4       55.83       58.34      3.23 o 
   4  13   4       15.12       12.66      2.19 o 
   5  13   4       93.04       98.70      5.48 o 
   6  13   4       76.69       70.96      5.88 o 
   7  13   4       28.65       25.61      4.93 o 
   8  13   4       76.31       61.71      8.75 o 
  -9  14   4       76.01       74.31      7.00 o 
  -8  14   4      161.41      164.20      8.01 o 
  -7  14   4       95.90       96.18      4.66 o 
  -6  14   4      222.92      226.36      5.99 o 
  -5  14   4       40.71       40.10      2.70 o 
  -4  14   4       33.59       35.48      1.59 o 
  -3  14   4      338.05      328.78      9.09 o 
  -2  14   4      207.92      196.39      3.27 o 
  -1  14   4        1.28       -0.42      0.70 o 
   0  14   4      363.55      360.01      4.09 o 
   1  14   4      219.65      211.20      3.46 o 
   2  14   4       19.45       23.87      1.99 o 
   3  14   4       40.77       38.72      2.85 o 
   4  14   4       35.40       33.24      2.91 o 
   5  14   4        5.88        8.72      2.29 o 
   6  14   4       15.56       10.69      3.66 o 
   7  14   4        2.85        1.06      3.58 o 
   8  14   4        5.86       -2.84      5.36 o 
  -9  15   4      148.56      158.18      8.40 o 
  -8  15   4      332.91      338.45     15.62 o 
  -7  15   4       77.05       80.19      4.52 o 
  -6  15   4      185.15      174.21      5.80 o 
  -5  15   4       22.86       25.51      2.34 o 
  -4  15   4        0.19       -0.32      1.10 o 
  -3  15   4      101.23      101.32      3.08 o 
  -2  15   4      124.74      120.48      2.91 o 
  -1  15   4      106.20       98.75      2.58 o 
   0  15   4       21.19       16.77      1.24 o 
   1  15   4        0.10       -1.04      1.04 o 
   2  15   4       45.65       50.55      2.65 o 
   3  15   4        7.30        3.62      1.88 o 
   4  15   4        1.14        1.06      1.93 o 
   5  15   4       32.33       23.98      2.77 o 
   6  15   4       58.60       56.66      5.50 o 
   7  15   4       86.70       81.81      6.76 o 
  -9  16   4        0.04        0.55      3.58 o 
  -8  16   4        1.15        0.84      2.64 o 
  -7  16   4       96.74       95.43      5.15 o 
  -6  16   4      139.05      130.18      6.13 o 
  -5  16   4      686.15      660.35      9.29 o 
  -4  16   4      515.28      485.81      6.54 o 
  -3  16   4      933.61      843.23      8.71 o 
  -2  16   4      384.59      342.24      4.97 o 
  -1  16   4      121.96      103.37      2.76 o 
   0  16   4        9.54        9.13      1.26 o 
   1  16   4      129.26      126.11      4.15 o 
   2  16   4        9.21        3.94      1.65 o 
   3  16   4      176.46      183.33      5.54 o 
   4  16   4        0.70        0.28      1.92 o 
   5  16   4       28.57       29.29      2.96 o 
   6  16   4        4.58        3.10      3.53 o 
   7  16   4        2.02        4.27      4.09 o 
  -9  17   4        3.20       -1.65      4.06 o 
  -8  17   4      317.56      332.26     10.16 o 
  -7  17   4      128.23      122.66      5.94 o 
  -6  17   4     1107.26     1075.82     16.18 o 
  -5  17   4      275.21      276.07      5.86 o 
  -4  17   4     1674.09     1591.92     15.12 o 
  -3  17   4       16.16       15.98      1.74 o 
  -2  17   4      814.22      794.80      8.38 o 
  -1  17   4       96.17       86.91      2.56 o 
   0  17   4        0.17       -1.14      1.14 o 
   1  17   4       14.27       13.35      1.92 o 
   2  17   4      231.31      239.20      5.08 o 
   3  17   4       35.99       30.53      2.89 o 
   4  17   4       59.13       58.94      4.13 o 
   5  17   4       31.98       31.38      3.09 o 
   6  17   4        0.71        2.70      3.65 o 
   7  17   4       10.11        4.27      4.10 o 
  -9  18   4        8.61        3.45      6.47 o 
  -8  18   4       20.98       21.71      3.66 o 
  -7  18   4       42.20       39.40      3.97 o 
  -6  18   4        1.61        2.65      2.14 o 
  -5  18   4        3.23        0.14      1.74 o 
  -4  18   4      192.38      166.49      4.17 o 
  -3  18   4      233.42      252.66      4.59 o 
  -2  18   4     1701.60     1612.89     14.61 o 
  -1  18   4      832.04      843.49      8.12 o 
   0  18   4     2668.30     2604.50     18.30 o 
   1  18   4      725.53      711.71      8.90 o 
   2  18   4      783.17      787.86     10.32 o 
   3  18   4      217.64      222.26      6.25 o 
   4  18   4       11.39        2.86      2.53 o 
   5  18   4       19.98       15.97      2.85 o 
   6  18   4        4.79        0.82      3.74 o 
   7  18   4        0.00        2.77      4.85 o 
  -9  19   4       23.14       16.72      5.99 o 
  -8  19   4       15.54       13.17      3.57 o 
  -7  19   4       23.96       21.43      3.48 o 
  -6  19   4        4.57        5.00      2.29 o 
  -5  19   4       15.30       12.24      2.41 o 
  -4  19   4       22.17       16.01      1.95 o 
  -3  19   4      387.35      395.04      5.93 o 
  -2  19   4      142.61      127.16      3.66 o 
  -1  19   4      485.20      453.09      6.54 o 
   0  19   4      136.15      138.74      3.39 o 
   1  19   4       31.13       31.40      2.48 o 
   2  19   4       17.70       18.21      2.79 o 
   3  19   4       85.14       79.21      4.35 o 
   4  19   4        8.30        4.60      2.66 o 
   5  19   4      117.87      117.45      5.28 o 
   6  19   4       12.39        5.68      3.44 o 
   7  19   4       34.43       31.22      6.55 o 
  -8  20   4       11.69       11.18      3.68 o 
  -7  20   4       43.67       38.52      3.72 o 
  -6  20   4       25.34       20.84      3.34 o 
  -5  20   4      116.79      107.79      4.36 o 
  -4  20   4       41.58       37.88      3.14 o 
  -3  20   4      153.00      130.49      4.76 o 
  -2  20   4       22.63        7.68      1.83 o 
  -1  20   4       13.60        4.62      1.60 o 
   0  20   4       71.68       55.09      2.44 o 
   1  20   4       57.83       86.18      3.66 o 
   2  20   4      379.22      390.73      7.60 o 
   3  20   4      146.91      167.71      7.59 o 
   4  20   4      411.51      434.02      9.10 o 
   5  20   4       73.40       79.00      4.59 o 
   6  20   4       82.20       82.83      6.07 o 
   7  20   4        9.62        4.23     15.76 o 
  -8  21   4       99.23      106.82      6.00 o 
  -7  21   4       72.14       66.41      7.38 o 
  -6  21   4      244.35      237.48      7.65 o 
  -5  21   4        6.08        6.90      2.12 o 
  -4  21   4      266.90      254.17      5.37 o 
  -3  21   4       39.39       33.78      2.39 o 
  -2  21   4      128.50      112.06      5.29 o 
  -1  21   4       24.99       12.16      1.97 o 
   0  21   4       24.45       22.28      2.20 o 
   1  21   4       10.36       10.28      2.04 o 
   2  21   4       30.12       21.95      2.61 o 
   3  21   4       60.93       63.90      4.93 o 
   4  21   4      126.09      136.40      6.32 o 
   5  21   4       24.57       19.15      3.09 o 
   6  21   4      134.42      126.82      7.22 o 
  -8  22   4       54.80       43.59      4.56 o 
  -7  22   4        0.00        1.62      2.76 o 
  -6  22   4        2.89       -1.81      2.45 o 
  -5  22   4        3.33        1.21      1.64 o 
  -4  22   4       98.73       80.84      4.49 o 
  -3  22   4       30.52       22.75      2.65 o 
  -2  22   4       22.18       12.99      2.13 o 
  -1  22   4      341.11      280.54      5.77 o 
   0  22   4       38.93       39.61      3.40 o 
   1  22   4      560.04      496.07      7.45 o 
   2  22   4       52.46       48.84      3.75 o 
   3  22   4      269.35      267.96      7.96 o 
   4  22   4        3.37        0.23      2.87 o 
   5  22   4       10.58        5.86      3.41 o 
   6  22   4        0.00       -0.92      4.71 o 
  -8  23   4       40.44       39.41      6.34 o 
  -7  23   4       10.74       11.07      3.35 o 
  -6  23   4       47.66       48.80      4.00 o 
  -5  23   4        0.43       -1.32      1.84 o 
  -4  23   4        6.57        2.71      1.85 o 
  -3  23   4       25.44       18.62      2.58 o 
  -2  23   4        1.18        0.61      1.80 o 
  -1  23   4       39.37       39.01      2.90 o 
   0  23   4       82.69       90.61      4.13 o 
   1  23   4        0.30       -0.33      1.81 o 
   2  23   4      236.01      240.62      6.10 o 
   3  23   4       24.93       22.05      3.26 o 
   4  23   4       92.08       96.92      6.09 o 
   5  23   4       20.30       12.71      3.82 o 
   6  23   4        0.76       -2.91      4.81 o 
  -8  24   4       45.49       41.69      6.26 o 
  -7  24   4        0.11        1.05      2.89 o 
  -6  24   4        9.07        7.98      2.95 o 
  -5  24   4        5.51        3.62      1.91 o 
  -4  24   4        1.16       -0.67      1.94 o 
  -3  24   4       28.09       25.66      2.88 o 
  -2  24   4        3.39        2.76      1.99 o 
  -1  24   4       56.25       57.52      3.34 o 
   0  24   4       30.16       29.69      3.00 o 
   1  24   4       24.47       22.46      2.57 o 
   2  24   4       47.36       51.87      3.59 o 
   3  24   4        0.16       -2.38      2.38 o 
   4  24   4       26.95       32.00      4.43 o 
   5  24   4        1.83        7.52      3.75 o 
   6  24   4        6.56        8.18      7.21 o 
  -7  25   4        7.31       10.52      3.60 o 
  -6  25   4        3.62        1.79      2.80 o 
  -5  25   4        4.96        3.40      2.05 o 
  -4  25   4        1.37       -1.19      2.39 o 
  -3  25   4       13.62       14.04      2.65 o 
  -2  25   4        0.69        0.95      2.05 o 
  -1  25   4       75.94       78.20      4.11 o 
   0  25   4        2.47        0.41      2.65 o 
   1  25   4       32.53       29.26      3.30 o 
   2  25   4       17.44       20.19      2.98 o 
   3  25   4        1.65       -0.09      2.67 o 
   4  25   4       23.38       20.44      4.00 o 
   5  25   4       17.59       15.35      4.11 o 
  -7  26   4       37.38       37.23      4.96 o 
  -6  26   4       14.75       20.49      3.60 o 
  -5  26   4       15.57       18.14      2.70 o 
  -4  26   4       38.17       40.06      4.94 o 
  -3  26   4       22.49       25.81      3.05 o 
  -2  26   4      100.34       95.98      4.31 o 
  -1  26   4      166.24      179.07      6.24 o 
   0  26   4       67.02       60.76      4.96 o 
   1  26   4      279.55      297.56      8.63 o 
   2  26   4        0.62        4.09      2.68 o 
   3  26   4       95.76       98.33      5.51 o 
   4  26   4       25.65       26.07      4.38 o 
   5  26   4        3.29        3.79      3.37 o 
  -7  27   4       28.25       25.90      6.06 o 
  -6  27   4       17.59       21.07      4.40 o 
  -5  27   4       12.27       14.32      2.75 o 
  -4  27   4       22.64       19.57      3.71 o 
  -3  27   4        4.24        5.84      2.40 o 
  -2  27   4        9.88        9.46      2.56 o 
  -1  27   4        0.08        3.13      2.94 o 
   0  27   4        0.23       -0.94      3.08 o 
   1  27   4        7.31        8.48      3.40 o 
   2  27   4        4.76        3.64      3.05 o 
   3  27   4        9.47        2.74      3.19 o 
   4  27   4       10.63        6.70      3.75 o 
   5  27   4        0.01       -3.31      3.44 o 
  -6  28   4       64.16       57.45      7.35 o 
  -5  28   4      137.54      149.27      5.86 o 
  -4  28   4       36.50       38.59      3.75 o 
  -3  28   4      221.46      258.60      7.09 o 
  -2  28   4       10.07        9.74      2.89 o 
  -1  28   4      110.16      133.41      8.62 o 
   0  28   4      100.42      107.70      7.36 o 
   1  28   4       29.60       29.17      4.44 o 
   2  28   4       59.40       69.67      5.48 o 
   3  28   4       13.02        9.20      3.60 o 
   4  28   4        8.57        2.81      3.68 o 
  -6  29   4        6.80       12.49      5.37 o 
  -5  29   4        4.02        3.03      4.06 o 
  -4  29   4       87.37       91.06      5.08 o 
  -3  29   4        3.32        3.86      2.60 o 
  -2  29   4      127.54      140.37      6.18 o 
  -1  29   4       28.79       32.06      4.57 o 
   0  29   4       56.64       49.64      5.15 o 
   1  29   4       27.93       25.56      4.48 o 
   2  29   4       18.04       19.86      4.71 o 
   3  29   4       24.13       24.69      4.06 o 
   4  29   4       10.49       11.16      4.12 o 
  -5  30   4        2.71        4.16      3.26 o 
  -4  30   4       31.73       28.04      3.95 o 
  -3  30   4        1.30        1.41      2.69 o 
  -2  30   4        5.76        5.86      3.71 o 
  -1  30   4       14.78       15.89      4.79 o 
   0  30   4        4.32        4.46      4.22 o 
   1  30   4        3.60        4.89      4.19 o 
   2  30   4        0.43        2.35      4.66 o 
   3  30   4        9.28        2.33      4.31 o 
  -5  31   4        4.84        2.67      3.27 o 
  -4  31   4        3.91        0.12      3.17 o 
  -3  31   4        0.07       -2.19      3.16 o 
  -2  31   4        9.41        9.92      4.06 o 
  -1  31   4       36.25       31.93      5.44 o 
   0  31   4      234.96      244.23      9.53 o 
   1  31   4      138.42      146.96      9.54 o 
   2  31   4      493.58      556.09     17.04 o 
   3  31   4      119.99      141.94      9.21 o 
  -4  32   4       88.42       94.00      6.14 o 
  -3  32   4       36.96       34.30      5.90 o 
  -2  32   4       95.71       94.72      7.51 o 
  -1  32   4        0.30       -0.08      5.65 o 
   0  32   4       12.37       11.33      5.38 o 
   1  32   4       63.32       64.57      7.47 o 
   2  32   4        3.48        3.99      5.86 o 
  -3  33   4       87.36       96.16      7.78 o 
  -2  33   4      310.90      372.30     28.13 o 
  -1  33   4      159.28      153.20     13.20 o 
   0  33   4      151.37      170.86     10.25 o 
   1  33   4       51.00       37.09      7.78 o 
  -2  34   4        0.21       -7.35      7.38 o 
  -1  34   4        1.13        9.60      6.25 o 
   0  34   4       35.26       32.78      6.37 o 
 -10   1   5       18.11       22.26      3.64 o 
  -9   1   5        8.45       10.17      2.63 o 
  -8   1   5       26.09       22.84      3.84 o 
  -7   1   5       10.21       16.10      2.87 o 
  -6   1   5       79.41       80.81      2.99 o 
  -5   1   5        5.04        4.85      1.06 o 
  -4   1   5      983.34      985.13     11.12 o 
  -3   1   5        0.80        0.25      0.73 o 
  -2   1   5     1493.06     1505.33     14.18 o 
  -1   1   5      199.94      205.41      3.25 o 
   0   1   5       19.42       25.95      2.43 o 
   1   1   5      518.86      536.59      5.33 o 
   2   1   5       39.15       39.99      1.90 o 
   3   1   5       21.73       36.95      2.46 o 
   4   1   5        0.63       -0.59      1.46 o 
   5   1   5       28.87       29.47      2.53 o 
   6   1   5        5.41        3.37      1.71 o 
   7   1   5       56.36       51.43      5.03 o 
   8   1   5        3.45        1.38      3.46 o 
 -10   2   5        0.98        3.60      2.98 o 
  -9   2   5        8.58        7.36      4.25 o 
  -8   2   5       21.10       24.88      4.34 o 
  -7   2   5        0.02        0.09      1.21 o 
  -6   2   5      228.68      234.66      4.39 o 
  -5   2   5       13.80       12.03      1.74 o 
  -4   2   5     1301.51     1381.27     13.82 o 
  -3   2   5       65.99       74.89      1.50 o 
  -2   2   5     2598.24     2639.25     30.83 o 
  -1   2   5     1471.73     1568.86     15.79 o 
   0   2   5      463.28      486.90      5.19 o 
   1   2   5     2770.12     3040.46     20.99 o 
   2   2   5        4.73        2.74      1.09 o 
   3   2   5     2000.19     2129.61     20.09 o 
   4   2   5        1.91        3.22      1.61 o 
   5   2   5      615.46      643.01      9.42 o 
   6   2   5        0.36        0.98      1.98 o 
   7   2   5       35.05       33.03      4.31 o 
   8   2   5        0.32       -2.79      3.32 o 
 -10   3   5        1.78        3.98      4.65 o 
  -9   3   5        6.51       10.27      2.80 o 
  -8   3   5        2.56       -1.92      1.92 o 
  -7   3   5       45.05       48.33      4.26 o 
  -6   3   5       35.13       40.06      2.34 o 
  -5   3   5        2.05        0.04      0.84 o 
  -4   3   5      561.06      609.53      6.16 o 
  -3   3   5      562.37      602.76      5.22 o 
  -2   3   5      812.89      805.77      8.04 o 
  -1   3   5     2292.53     2348.79     20.62 o 
   0   3   5      193.79      230.44      3.32 o 
   1   3   5      481.42      517.99      4.85 o 
   2   3   5      557.81      615.35      7.31 o 
   3   3   5        0.14       -1.46      1.46 o 
   4   3   5       69.52       74.46      5.79 o 
   5   3   5       90.98       95.52      5.42 o 
   6   3   5        3.69        3.23      2.06 o 
   7   3   5       54.43       36.21      4.66 o 
   8   3   5        7.21       10.84      3.90 o 
 -10   4   5        0.29        0.01      5.21 o 
  -9   4   5       24.23       23.40      3.67 o 
  -8   4   5       14.02       15.67      1.92 o 
  -7   4   5       26.65       31.63      3.46 o 
  -6   4   5       31.62       35.47      3.13 o 
  -5   4   5        8.49        7.50      1.46 o 
  -4   4   5      116.55      148.29      2.28 o 
  -3   4   5       16.45       18.59      1.07 o 
  -2   4   5     1871.16     2000.63     20.94 o 
  -1   4   5      109.51      105.59      2.31 o 
   0   4   5      517.99      560.54      7.73 o 
   1   4   5     1068.93     1163.75      9.24 o 
   2   4   5      135.39      131.22      2.91 o 
   3   4   5      624.57      644.36     10.47 o 
   4   4   5      267.02      295.39      7.05 o 
   5   4   5      169.29      166.92      5.58 o 
   6   4   5      139.36      141.11      5.37 o 
   7   4   5       42.91       39.25      4.20 o 
   8   4   5       25.05       16.02      4.13 o 
 -10   5   5       19.83       18.47      6.72 o 
  -9   5   5      115.11      118.29      5.15 o 
  -8   5   5      152.32      156.28      5.33 o 
  -7   5   5      252.56      269.27      5.63 o 
  -6   5   5      390.87      423.15      6.99 o 
  -5   5   5      179.10      189.81      4.80 o 
  -4   5   5      169.37      185.67      3.60 o 
  -3   5   5        6.84        5.56      0.77 o 
  -2   5   5       92.25      109.51      2.25 o 
  -1   5   5      162.59      142.23      2.51 o 
   0   5   5        3.32        0.84      0.72 o 
   1   5   5       35.29       30.83      1.39 o 
   2   5   5      158.15      150.45      3.20 o 
   3   5   5        9.74        8.25      1.79 o 
   4   5   5      105.58      111.69      5.18 o 
   5   5   5        0.02       -1.80      1.81 o 
   6   5   5       39.26       38.45      3.28 o 
   7   5   5        0.00        1.47      2.78 o 
   8   5   5       14.88        3.24      3.77 o 
 -10   6   5       47.78       46.52      8.25 o 
  -9   6   5       65.78       57.05      5.21 o 
  -8   6   5        6.74        6.76      2.33 o 
  -7   6   5      257.63      268.28      5.91 o 
  -6   6   5      603.53      629.83     10.08 o 
  -5   6   5     1116.28     1175.13     13.53 o 
  -4   6   5     1472.85     1549.48     13.70 o 
  -3   6   5     3204.98     3294.16     44.76 o 
  -2   6   5       35.13       47.11      2.05 o 
  -1   6   5     1764.49     1878.46     13.47 o 
   0   6   5     1323.30     1274.95     12.24 o 
   1   6   5        4.22        5.36      0.93 o 
   2   6   5     1144.02     1133.17     11.05 o 
   3   6   5       54.36       54.16      3.12 o 
   4   6   5      362.52      367.64      8.01 o 
   5   6   5        0.19       -0.43      3.07 o 
   6   6   5       63.37       61.55      5.17 o 
   7   6   5       28.56       29.36      4.04 o 
   8   6   5        3.20        0.21      3.29 o 
 -10   7   5       19.10       24.28      4.31 o 
  -9   7   5        2.18        3.06      3.09 o 
  -8   7   5      165.60      170.60      6.26 o 
  -7   7   5        9.64       12.22      2.70 o 
  -6   7   5      198.85      199.40      5.35 o 
  -5   7   5      183.59      184.79      3.44 o 
  -4   7   5       21.73       26.11      1.38 o 
  -3   7   5      230.12      225.58      3.97 o 
  -2   7   5      158.17      151.43      3.01 o 
  -1   7   5        2.21        0.98      0.73 o 
   0   7   5     1037.78     1130.38      9.20 o 
   1   7   5       85.32       98.17      2.33 o 
   2   7   5      477.28      512.97      6.11 o 
   3   7   5        1.00        0.85      1.48 o 
   4   7   5       38.43       34.67      3.09 o 
   5   7   5        1.15        1.26      2.01 o 
   6   7   5        7.85        3.39      3.01 o 
   7   7   5        2.17        3.08      2.97 o 
   8   7   5       13.56        7.61      4.67 o 
 -10   8   5       85.76       75.29      6.48 o 
  -9   8   5       66.44       66.78      8.20 o 
  -8   8   5      149.96      155.64      6.33 o 
  -7   8   5       65.80       71.37      4.02 o 
  -6   8   5       93.40       98.68      3.20 o 
  -5   8   5       95.13      101.28      3.31 o 
  -4   8   5        0.02       -0.79      0.79 o 
  -3   8   5      441.45      515.51      5.47 o 
  -2   8   5      509.53      654.18      6.63 o 
  -1   8   5     1330.68     1547.63     10.19 o 
   0   8   5      997.19     1176.47      8.93 o 
   1   8   5      933.99     1031.51      8.48 o 
   2   8   5       80.83       71.35      2.67 o 
   3   8   5      263.70      271.31      6.16 o 
   4   8   5       64.16       80.27      3.99 o 
   5   8   5        6.53        6.40      2.27 o 
   6   8   5       61.96       65.47      5.39 o 
   7   8   5       11.06        8.92      2.92 o 
   8   8   5        3.39       -0.63      4.26 o 
 -10   9   5        2.87        0.89      2.85 o 
  -9   9   5       12.47       11.61      4.08 o 
  -8   9   5        0.62        0.16      2.21 o 
  -7   9   5       64.08       76.54      3.38 o 
  -6   9   5        1.05        0.28      0.99 o 
  -5   9   5       86.81       79.65      2.60 o 
  -4   9   5       58.02       51.80      2.95 o 
  -3   9   5       13.60       25.19      1.47 o 
  -2   9   5      534.63      548.61      6.06 o 
  -1   9   5      316.23      401.86      4.04 o 
   0   9   5     1119.90     1205.80      8.87 o 
   1   9   5       68.84       73.28      2.02 o 
   2   9   5     1091.21     1178.63     10.92 o 
   3   9   5      117.20      123.18      4.17 o 
   4   9   5      414.79      438.33      8.38 o 
   5   9   5      129.12      127.22      5.40 o 
   6   9   5       32.45       28.03      4.17 o 
   7   9   5        4.32        1.86      2.57 o 
   8   9   5        8.72        8.59      4.83 o 
 -10  10   5        6.39        6.03      4.28 o 
  -9  10   5       20.67       19.30      6.30 o 
  -8  10   5        6.47        7.20      2.32 o 
  -7  10   5      106.02      109.79      4.18 o 
  -6  10   5        1.61        2.39      1.16 o 
  -5  10   5      329.61      329.08      4.86 o 
  -4  10   5        6.17        4.28      1.31 o 
  -3  10   5      410.41      394.32      9.67 o 
  -2  10   5        3.45        3.60      0.78 o 
  -1  10   5        5.22        3.04      0.70 o 
   0  10   5       10.86        8.67      1.00 o 
   1  10   5      196.34      225.01      3.33 o 
   2  10   5        1.64        4.72      1.52 o 
   3  10   5       18.04       20.70      2.21 o 
   4  10   5       38.59       39.29      3.12 o 
   5  10   5        3.26        3.68      2.26 o 
   6  10   5       30.94       28.91      4.64 o 
   7  10   5        5.72        3.03      2.79 o 
   8  10   5       30.92       36.76      6.38 o 
 -10  11   5        1.01       -0.22      2.97 o 
  -9  11   5        7.02        2.65      3.26 o 
  -8  11   5       22.96       24.46      3.10 o 
  -7  11   5       37.75       40.06      2.36 o 
  -6  11   5      147.79      147.80      4.23 o 
  -5  11   5       69.88       63.14      3.14 o 
  -4  11   5      449.96      462.28      6.93 o 
  -3  11   5       21.28       27.11      1.66 o 
  -2  11   5      647.04      673.38      6.59 o 
  -1  11   5      128.37      142.55      2.61 o 
   0  11   5       62.04       68.95      2.05 o 
   1  11   5      302.59      320.67      4.15 o 
   2  11   5      229.04      233.00      4.25 o 
   3  11   5        0.28       -1.24      1.44 o 
   4  11   5      394.81      429.63      8.82 o 
   5  11   5      162.49      164.17      6.14 o 
   6  11   5      125.44      119.40      7.34 o 
   7  11   5       91.62       94.50      7.05 o 
   8  11   5        0.73        0.40      4.73 o 
 -10  12   5       47.25       40.72      5.47 o 
  -9  12   5       79.08       66.07      5.27 o 
  -8  12   5       95.43      100.08      6.80 o 
  -7  12   5       76.47       74.39      5.11 o 
  -6  12   5      127.55      127.90      4.03 o 
  -5  12   5       37.29       34.51      2.18 o 
  -4  12   5       31.83       30.31      1.56 o 
  -3  12   5       62.43       54.97      3.44 o 
  -2  12   5       88.00       88.36      2.36 o 
  -1  12   5      344.40      328.84      3.70 o 
   0  12   5      461.10      439.77      4.84 o 
   1  12   5      445.09      487.92      5.35 o 
   2  12   5      304.00      293.03      4.86 o 
   3  12   5        2.45        4.70      1.75 o 
   4  12   5        8.97       10.09      2.38 o 
   5  12   5      226.61      240.29      7.04 o 
   6  12   5       94.11       87.90      6.54 o 
   7  12   5      242.80      259.70     10.31 o 
 -10  13   5        0.01       -0.76      3.95 o 
  -9  13   5        0.01        3.23      3.15 o 
  -8  13   5        1.91        0.61      2.51 o 
  -7  13   5       34.23       36.31      2.90 o 
  -6  13   5       26.19       25.99      2.64 o 
  -5  13   5       30.75       32.92      2.25 o 
  -4  13   5      203.34      214.52      3.26 o 
  -3  13   5        8.27        2.73      0.99 o 
  -2  13   5      718.80      756.62      8.57 o 
  -1  13   5      457.94      427.74      4.38 o 
   0  13   5      745.58      757.99      6.71 o 
   1  13   5     1897.42     1825.95     14.34 o 
   2  13   5      390.95      389.90      5.78 o 
   3  13   5     1084.79     1110.66     13.46 o 
   4  13   5      170.94      176.82      5.58 o 
   5  13   5       73.30       74.44      4.27 o 
   6  13   5       36.42       35.64      4.89 o 
   7  13   5       20.71       25.64      4.86 o 
 -10  14   5      159.21      151.83     23.03 o 
  -9  14   5       19.27       13.60      3.93 o 
  -8  14   5       81.27       86.21     10.16 o 
  -7  14   5        6.80        7.80      2.25 o 
  -6  14   5        4.98        5.30      1.85 o 
  -5  14   5        5.91        5.00      1.39 o 
  -4  14   5      154.21      142.02      3.10 o 
  -3  14   5       89.44      107.26      3.99 o 
  -2  14   5       92.93       65.68      2.32 o 
  -1  14   5       99.31      121.56      2.59 o 
   0  14   5       36.15       51.82      2.26 o 
   1  14   5       19.65       15.25      1.53 o 
   2  14   5      123.38      120.41      3.73 o 
   3  14   5      260.00      247.85      7.46 o 
   4  14   5       58.89       51.83      3.57 o 
   5  14   5      142.29      123.14      5.67 o 
   6  14   5       25.09       17.34      4.33 o 
   7  14   5        4.60        5.96      4.09 o 
  -9  15   5       36.31       35.18      4.93 o 
  -8  15   5      109.97      105.84      7.83 o 
  -7  15   5      230.93      236.04      6.74 o 
  -6  15   5      232.07      220.56      6.77 o 
  -5  15   5       72.49       65.36      3.07 o 
  -4  15   5        7.66        8.15      1.35 o 
  -3  15   5      226.87      230.91      5.09 o 
  -2  15   5      331.35      293.17      5.42 o 
  -1  15   5      645.73      658.12      6.38 o 
   0  15   5      670.98      606.57      6.19 o 
   1  15   5      150.22      170.26      3.56 o 
   2  15   5      246.19      246.54      5.05 o 
   3  15   5        0.03       -0.16      1.76 o 
   4  15   5       32.94       30.65      3.18 o 
   5  15   5        7.52       -1.20      2.37 o 
   6  15   5        2.65        1.29      3.64 o 
   7  15   5        5.68       -2.31      4.01 o 
  -9  16   5       60.43       53.65      5.76 o 
  -8  16   5      419.98      430.35      9.77 o 
  -7  16   5       75.77       81.51      6.02 o 
  -6  16   5      196.46      195.85      5.40 o 
  -5  16   5        0.84       -1.55      1.55 o 
  -4  16   5        1.25        1.60      1.33 o 
  -3  16   5       36.57       33.98      1.94 o 
  -2  16   5       25.37       18.74      1.65 o 
  -1  16   5       13.91        9.78      1.31 o 
   0  16   5        0.08       -1.16      1.16 o 
   1  16   5       28.63       24.33      2.01 o 
   2  16   5      175.93      154.50      5.37 o 
   3  16   5      174.04      177.54      5.47 o 
   4  16   5      277.86      273.00      6.93 o 
   5  16   5      129.87      132.57      5.73 o 
   6  16   5       68.01       76.88      6.81 o 
   7  16   5       15.77        6.60      5.15 o 
  -9  17   5       47.60       46.44      5.69 o 
  -8  17   5       26.08       20.95      3.52 o 
  -7  17   5        1.44       -2.21      2.21 o 
  -6  17   5      406.99      409.04      8.02 o 
  -5  17   5      325.21      332.38      7.37 o 
  -4  17   5     1120.54     1060.15     11.32 o 
  -3  17   5     1390.79     1320.61     12.45 o 
  -2  17   5      831.41      786.04      8.45 o 
  -1  17   5     1320.82     1191.29     10.66 o 
   0  17   5       33.21       36.27      2.06 o 
   1  17   5      409.25      370.41      6.59 o 
   2  17   5       74.79       69.28      3.79 o 
   3  17   5       26.62       19.69      2.62 o 
   4  17   5       13.07        8.78      2.53 o 
   5  17   5        2.35       -1.02      2.53 o 
   6  17   5        6.72        9.13      4.34 o 
   7  17   5        0.45       -2.79      4.85 o 
  -9  18   5       10.65       13.43      5.38 o 
  -8  18   5       78.53       83.04      5.17 o 
  -7  18   5        4.38        3.34      2.30 o 
  -6  18   5      205.16      198.73      7.01 o 
  -5  18   5       68.05       71.79      3.42 o 
  -4  18   5      147.46      143.97      4.95 o 
  -3  18   5        2.53       -1.31      1.31 o 
  -2  18   5        6.24        6.44      1.59 o 
  -1  18   5      280.48      249.52      5.59 o 
   0  18   5       10.13        8.68      1.54 o 
   1  18   5      567.58      527.81      8.11 o 
   2  18   5        6.30       10.40      2.52 o 
   3  18   5      179.85      178.60      6.18 o 
   4  18   5        0.30       -2.17      2.17 o 
   5  18   5        5.37        3.68      2.55 o 
   6  18   5        1.38       -0.72      3.57 o 
   7  18   5        2.91        8.46      6.42 o 
  -9  19   5        2.60        0.22      4.67 o 
  -8  19   5       10.93        9.65      2.78 o 
  -7  19   5       18.55       17.00      2.88 o 
  -6  19   5      119.80      116.99      5.07 o 
  -5  19   5       24.25       15.57      2.24 o 
  -4  19   5      297.74      251.89      5.11 o 
  -3  19   5       43.28       58.44      2.73 o 
  -2  19   5      433.51      337.44      5.68 o 
  -1  19   5      464.54      491.18      6.90 o 
   0  19   5      466.82      438.02      5.53 o 
   1  19   5      387.48      393.66      6.61 o 
   2  19   5      226.13      224.22      6.30 o 
   3  19   5       57.17       46.15      3.96 o 
   4  19   5       26.86       28.18      3.43 o 
   5  19   5        0.28        1.25      2.58 o 
   6  19   5        0.84       -3.73      3.73 o 
  -9  20   5       15.34       14.09      4.61 o 
  -8  20   5       16.63       13.16      2.98 o 
  -7  20   5       73.84       71.71      4.56 o 
  -6  20   5        6.12       -2.02      2.02 o 
  -5  20   5       61.85       53.41      3.31 o 
  -4  20   5       37.35       36.69      3.26 o 
  -3  20   5        4.02        1.19      1.51 o 
  -2  20   5      264.22      242.82      4.98 o 
  -1  20   5       63.02       47.10      2.73 o 
   0  20   5      407.55      365.80      5.49 o 
   1  20   5        7.03        3.95      1.90 o 
   2  20   5      259.67      239.73      6.72 o 
   3  20   5       14.70       12.20      3.02 o 
   4  20   5       82.39       72.39      4.99 o 
   5  20   5       25.32       22.76      3.41 o 
   6  20   5        6.63        7.88      4.35 o 
  -8  21   5        0.31       -0.31      2.68 o 
  -7  21   5        1.26        1.45      2.56 o 
  -6  21   5       28.50       21.90      3.07 o 
  -5  21   5       37.00       35.52      2.39 o 
  -4  21   5      164.28      142.09      4.50 o 
  -3  21   5      164.08      155.52      4.35 o 
  -2  21   5      161.42      122.80      4.19 o 
  -1  21   5      233.73      217.85      5.15 o 
   0  21   5        9.61        3.84      1.87 o 
   1  21   5       76.11       78.51      3.68 o 
   2  21   5        7.11        7.65      2.74 o 
   3  21   5        0.02       -2.59      2.83 o 
   4  21   5        2.59        1.25      3.28 o 
   5  21   5       10.04        7.12      3.29 o 
   6  21   5        0.88       -1.84      8.17 o 
  -8  22   5       48.28       46.58      4.49 o 
  -7  22   5        4.02        3.05      2.82 o 
  -6  22   5       13.15        8.50      2.58 o 
  -5  22   5        2.52        0.75      1.61 o 
  -4  22   5        0.07       -0.14      2.02 o 
  -3  22   5       21.84       22.85      2.36 o 
  -2  22   5       16.30       13.98      2.24 o 
  -1  22   5       31.06       32.45      2.69 o 
   0  22   5       36.61       24.73      2.74 o 
   1  22   5        0.37       -1.76      1.76 o 
   2  22   5       26.99       24.85      3.07 o 
   3  22   5        9.46        7.48      3.02 o 
   4  22   5       16.35       18.64      4.68 o 
   5  22   5        1.52        0.94      4.39 o 
   6  22   5       17.37       16.83      6.72 o 
  -8  23   5        4.88       -0.63      4.10 o 
  -7  23   5        0.75       -1.45      2.65 o 
  -6  23   5        2.45       -1.20      2.90 o 
  -5  23   5       12.09        5.00      1.87 o 
  -4  23   5       35.25       36.57      2.79 o 
  -3  23   5        2.80        3.06      2.03 o 
  -2  23   5       64.93       71.91      3.53 o 
  -1  23   5       23.85       25.79      2.65 o 
   0  23   5        4.84        9.77      2.43 o 
   1  23   5       87.02       83.07      3.94 o 
   2  23   5        0.13        1.99      2.46 o 
   3  23   5       83.59       88.79      5.55 o 
   4  23   5       22.52       22.41      4.42 o 
   5  23   5       38.16       37.04      4.84 o 
   6  23   5       58.12       55.25     12.31 o 
  -8  24   5       27.47       30.66      5.64 o 
  -7  24   5       17.11       12.45      3.50 o 
  -6  24   5       15.67       14.27      3.11 o 
  -5  24   5       28.30       25.11      2.51 o 
  -4  24   5        7.69        4.56      2.15 o 
  -3  24   5       21.46       20.10      2.74 o 
  -2  24   5       12.51       12.57      2.32 o 
  -1  24   5        3.51        2.10      2.15 o 
   0  24   5        0.49       -0.75      2.25 o 
   1  24   5        3.88        1.25      2.42 o 
   2  24   5       42.88       45.76      3.79 o 
   3  24   5       49.59       44.68      4.16 o 
   4  24   5      103.45      110.18     14.06 o 
   5  24   5      115.62      115.99      7.11 o 
  -7  25   5       23.12       20.32      3.90 o 
  -6  25   5       12.52        7.93      4.63 o 
  -5  25   5       42.72       40.91      3.10 o 
  -4  25   5       66.86       60.52      3.91 o 
  -3  25   5       83.24       77.77      4.70 o 
  -2  25   5       41.38       38.73      3.10 o 
  -1  25   5       36.02       25.80      2.96 o 
   0  25   5        1.04        0.05      2.62 o 
   1  25   5        6.92        8.22      3.20 o 
   2  25   5       33.71       41.97      4.05 o 
   3  25   5       40.92       48.23      4.35 o 
   4  25   5       43.37       46.57      6.57 o 
   5  25   5        8.92       12.33      8.45 o 
  -7  26   5        0.06        2.33      3.77 o 
  -6  26   5        1.98       -0.19      2.80 o 
  -5  26   5        8.15        7.61      2.36 o 
  -4  26   5        0.20       -2.09      2.23 o 
  -3  26   5        5.74        0.65      2.54 o 
  -2  26   5       21.76       13.30      2.66 o 
  -1  26   5        1.76        2.04      2.86 o 
   0  26   5       83.00       81.67      5.60 o 
   1  26   5       35.29       35.76      5.92 o 
   2  26   5       92.95      103.98      6.99 o 
   3  26   5       66.66       75.47      5.13 o 
   4  26   5       51.74       51.21      5.30 o 
   5  26   5       36.69       31.36      5.86 o 
  -7  27   5       60.52       60.08     11.00 o 
  -6  27   5        1.65       -0.16      3.57 o 
  -5  27   5        8.31        5.62      2.53 o 
  -4  27   5        0.01       -1.38      2.48 o 
  -3  27   5       44.38       46.41      3.73 o 
  -2  27   5       42.83       48.47      4.53 o 
  -1  27   5       85.68       95.95      5.84 o 
   0  27   5      186.96      198.08      8.38 o 
   1  27   5       10.85       16.96      3.94 o 
   2  27   5      140.48      148.48      6.75 o 
   3  27   5        3.97        2.18      3.16 o 
   4  27   5       22.63       18.19      4.39 o 
  -6  28   5       27.55       23.73      5.95 o 
  -5  28   5       50.49       51.88      4.06 o 
  -4  28   5       14.60        8.43      2.84 o 
  -3  28   5       59.67       57.59      4.19 o 
  -2  28   5        0.92       -1.70      3.03 o 
  -1  28   5       10.64        3.07      3.38 o 
   0  28   5        4.43        7.96      3.53 o 
   1  28   5        0.11       -4.05      4.05 o 
   2  28   5       12.62       13.24      4.11 o 
   3  28   5        3.16       -3.14      3.14 o 
   4  28   5        2.90        8.97      4.04 o 
  -6  29   5       41.04       41.90      7.72 o 
  -5  29   5       27.90       26.06      4.09 o 
  -4  29   5      174.62      184.97      6.77 o 
  -3  29   5       36.34       42.20      3.83 o 
  -2  29   5      202.62      234.55      7.98 o 
  -1  29   5       42.02       44.76      4.79 o 
   0  29   5       66.56       68.09      5.71 o 
   1  29   5       20.36       17.91      4.25 o 
   2  29   5       10.64        7.48      4.40 o 
   3  29   5        0.71        4.87      5.08 o 
  -5  30   5        1.02        1.83      2.91 o 
  -4  30   5        0.52        0.37      3.17 o 
  -3  30   5        8.85        6.16      3.00 o 
  -2  30   5       65.71       57.46      5.56 o 
  -1  30   5       25.79       22.17      5.01 o 
   0  30   5       98.44      109.09      6.97 o 
   1  30   5       25.48       22.89      5.72 o 
   2  30   5       30.50       41.16      7.09 o 
   3  30   5       16.87       19.45      6.29 o 
  -5  31   5       71.85       80.07      7.81 o 
  -4  31   5        1.84        2.43      3.31 o 
  -3  31   5      122.61      132.34      6.60 o 
  -2  31   5        4.25        1.93      4.43 o 
  -1  31   5       30.06       22.63      6.39 o 
   0  31   5       25.52       28.85      5.43 o 
   1  31   5        3.02        1.81      5.80 o 
   2  31   5       27.55       36.59      7.07 o 
  -4  32   5       63.21       70.34      5.53 o 
  -3  32   5       43.58       50.66      7.30 o 
  -2  32   5      222.08      243.58     10.27 o 
  -1  32   5      236.31      259.41     12.90 o 
   0  32   5      111.42      119.29      8.74 o 
   1  32   5      335.52      372.51     20.46 o 
   2  32   5        2.20        4.92      7.07 o 
  -3  33   5        7.97       11.35      5.08 o 
  -2  33   5       10.22        9.27      7.46 o 
  -1  33   5        8.22        9.27      6.13 o 
   0  33   5        6.75        4.76      7.40 o 
   1  33   5        4.21        4.05      6.40 o 
  -1  34   5       40.32       46.02      7.94 o 
 -11   0   6        6.18        2.72      4.97 o 
 -10   0   6       18.96       22.63      4.91 o 
  -9   0   6      128.99      120.22      7.62 o 
  -8   0   6      605.25      646.20     22.76 o 
  -7   0   6      610.53      605.89     20.95 o 
  -6   0   6     2239.13     2498.33     33.55 o 
  -5   0   6     1090.42     1234.84     15.89 o 
  -4   0   6     2093.53     2484.41     28.97 o 
  -3   0   6      491.57      565.98      7.58 o 
  -2   0   6      690.98      832.70     10.27 o 
  -1   0   6      147.72      113.13      3.39 o 
   0   0   6      116.10      120.86      3.89 o 
   1   0   6        0.10        0.22      1.36 o 
   2   0   6       82.07       69.17      4.75 o 
   3   0   6       18.59       17.79      3.35 o 
   4   0   6        0.92        3.88      2.45 o 
   5   0   6       88.53       93.46      6.24 o 
   6   0   6        2.44        5.63      3.05 o 
   7   0   6      103.21       99.56      9.84 o 
   8   0   6        2.93        8.26      8.19 o 
 -10   1   6       30.66       37.44      6.04 o 
  -9   1   6       22.47       25.86      4.80 o 
  -8   1   6       45.44       52.92      4.01 o 
  -7   1   6        2.07        1.67      1.83 o 
  -6   1   6        0.06       -0.42      0.98 o 
  -5   1   6      490.49      530.77      4.97 o 
  -4   1   6      225.32      252.79      2.99 o 
  -3   1   6     2552.06     2758.25     21.74 o 
  -2   1   6      576.07      675.21      6.19 o 
  -1   1   6     2340.32     2500.00     15.76 o 
   0   1   6      250.90      350.66      4.08 o 
   1   1   6      440.83      457.84      5.10 o 
   2   1   6       76.75      102.23      5.92 o 
   3   1   6       11.25        8.56      2.00 o 
   4   1   6       16.32       17.96      2.60 o 
   5   1   6        3.22        2.95      2.01 o 
   6   1   6        3.53        0.75      1.93 o 
   7   1   6        0.01       -0.83      3.30 o 
   8   1   6        2.87        8.25      6.80 o 
 -10   2   6       10.08        4.38      4.50 o 
  -9   2   6       32.99       35.94      5.62 o 
  -8   2   6       41.81       47.01      4.79 o 
  -7   2   6      123.48      134.04      5.86 o 
  -6   2   6      305.17      323.49      5.99 o 
  -5   2   6      339.43      357.57      4.77 o 
  -4   2   6     2049.58     2184.29     17.16 o 
  -3   2   6      588.05      607.85      6.45 o 
  -2   2   6     3013.20     3269.14     23.32 o 
  -1   2   6       15.41       15.87      1.00 o 
   0   2   6      285.93      314.02      3.82 o 
   1   2   6        2.04        4.01      1.04 o 
   2   2   6      282.36      303.64      5.36 o 
   3   2   6        0.57        1.53      1.61 o 
   4   2   6      222.51      227.20      5.96 o 
   5   2   6        6.40        3.87      2.04 o 
   6   2   6       52.57       55.33      3.40 o 
   7   2   6        0.34       -1.54      3.21 o 
   8   2   6       14.68       21.53      8.68 o 
 -10   3   6      116.52      114.01      6.59 o 
  -9   3   6       24.10       28.72      3.35 o 
  -8   3   6      200.97      197.79      5.74 o 
  -7   3   6        6.02        9.87      1.96 o 
  -6   3   6      138.81      153.49      4.20 o 
  -5   3   6      174.17      180.82      3.68 o 
  -4   3   6       77.40       77.35      2.01 o 
  -3   3   6      869.35      922.30      8.27 o 
  -2   3   6     3410.70     3798.97     28.87 o 
  -1   3   6      273.80      298.26      3.21 o 
   0   3   6     5845.34     6462.06     52.07 o 
   1   3   6       31.67       35.27      1.54 o 
   2   3   6     1515.51     1710.69     14.89 o 
   3   3   6        9.10       11.21      1.79 o 
   4   3   6      129.56      154.91      7.44 o 
   5   3   6        2.48        1.29      2.11 o 
   6   3   6        0.23        0.21      1.91 o 
   7   3   6        3.04        1.11      3.42 o 
   8   3   6       18.22       10.02      6.13 o 
 -10   4   6        1.18        3.84      5.00 o 
  -9   4   6        1.07        2.84      2.71 o 
  -8   4   6       91.57       99.92      3.79 o 
  -7   4   6      251.26      268.60      6.68 o 
  -6   4   6      377.09      411.66      6.74 o 
  -5   4   6      940.91     1047.45     11.07 o 
  -4   4   6      204.27      246.28      3.29 o 
  -3   4   6      605.43      653.64      6.41 o 
  -2   4   6       72.89       66.02      1.99 o 
  -1   4   6      136.24      155.84      2.83 o 
   0   4   6      419.09      437.28      5.20 o 
   1   4   6      328.96      352.71      4.67 o 
   2   4   6       93.17      116.39      3.13 o 
   3   4   6       34.10       35.07      2.46 o 
   4   4   6       70.29       65.33      3.82 o 
   5   4   6       24.54       24.14      2.85 o 
   6   4   6       98.91       89.82      3.86 o 
   7   4   6       98.70      104.62      7.14 o 
   8   4   6       63.70       50.74      8.57 o 
 -10   5   6      117.37      115.40     11.03 o 
  -9   5   6      150.34      155.60      5.41 o 
  -8   5   6      180.51      188.22      6.83 o 
  -7   5   6      260.49      254.39      5.56 o 
  -6   5   6        2.18        2.52      1.34 o 
  -5   5   6       36.12       34.03      1.41 o 
  -4   5   6      746.89      804.90      9.48 o 
  -3   5   6     1144.24     1281.68     10.69 o 
  -2   5   6     1173.56     1251.09     11.01 o 
  -1   5   6     4766.06     5214.37     30.94 o 
   0   5   6      345.03      378.20      4.38 o 
   1   5   6     1348.81     1415.07     10.77 o 
   2   5   6      175.08      172.07      4.91 o 
   3   5   6        0.27       -0.52      1.44 o 
   4   5   6       85.15       85.62      4.27 o 
   5   5   6       72.53       76.84      5.04 o 
   6   5   6        3.56       -0.56      1.82 o 
   7   5   6        7.68        8.80      3.99 o 
   8   5   6        8.36        3.48      5.56 o 
 -10   6   6        0.12       -4.50      4.50 o 
  -9   6   6       24.34       20.74      2.55 o 
  -8   6   6       26.25       28.45      2.79 o 
  -7   6   6       11.16       11.96      1.97 o 
  -6   6   6      110.54      129.14      6.66 o 
  -5   6   6      207.69      216.71      3.44 o 
  -4   6   6      199.57      216.49      3.23 o 
  -3   6   6     1146.76     1241.43     11.55 o 
  -2   6   6      553.41      590.09      5.67 o 
  -1   6   6      905.77      970.12      8.23 o 
   0   6   6      476.22      492.40      5.02 o 
   1   6   6       22.76       20.22      1.42 o 
   2   6   6        5.58        6.17      1.44 o 
   3   6   6        1.73        2.90      1.67 o 
   4   6   6       53.26       55.21      3.54 o 
   5   6   6       70.06       66.09      4.60 o 
   6   6   6       65.19       70.40      4.50 o 
   7   6   6       82.56       72.93      5.69 o 
   8   6   6       22.33       34.87      9.20 o 
 -10   7   6       32.90       34.72      7.62 o 
  -9   7   6        0.09       -0.41      2.45 o 
  -8   7   6       12.72       12.54      2.56 o 
  -7   7   6        2.56        0.06      1.66 o 
  -6   7   6      133.95      143.82      2.84 o 
  -5   7   6       54.63       66.67      2.12 o 
  -4   7   6     1395.18     1491.09     16.18 o 
  -3   7   6      688.37      697.26      7.09 o 
  -2   7   6     2415.04     2594.20     18.17 o 
  -1   7   6      867.81      807.32      6.41 o 
   0   7   6      670.36      680.34      6.05 o 
   1   7   6      110.96      101.50      2.54 o 
   2   7   6        6.66        4.97      1.46 o 
   3   7   6        0.49        1.16      1.72 o 
   4   7   6        1.27        1.17      1.95 o 
   5   7   6        2.80        3.12      2.31 o 
   6   7   6        0.79       -1.45      2.77 o 
   7   7   6        0.13       -2.02      2.39 o 
   8   7   6        3.66       12.46      6.49 o 
 -10   8   6        2.93        4.51      3.59 o 
  -9   8   6       70.85       79.00      5.22 o 
  -8   8   6       26.47       24.50      2.94 o 
  -7   8   6      158.23      175.49      5.59 o 
  -6   8   6       91.31      101.73      2.64 o 
  -5   8   6       69.19       80.80      2.39 o 
  -4   8   6        0.06        1.18      0.81 o 
  -3   8   6       54.72       69.91      2.18 o 
  -2   8   6      184.89      193.77      2.98 o 
  -1   8   6      544.17      586.88      5.19 o 
   0   8   6      279.93      317.96      3.70 o 
   1   8   6      924.12      941.93      7.84 o 
   2   8   6      120.08      131.40      3.71 o 
   3   8   6      222.31      224.70      7.58 o 
   4   8   6        2.57        0.56      1.95 o 
   5   8   6        0.99        1.23      2.23 o 
   6   8   6        2.75        4.71      3.05 o 
   7   8   6        0.86       -0.61      2.56 o 
 -10   9   6       18.77       14.15      4.34 o 
  -9   9   6       22.23       18.16      4.56 o 
  -8   9   6       27.44       35.45      3.40 o 
  -7   9   6       18.39       23.37      2.22 o 
  -6   9   6        4.67        4.93      1.22 o 
  -5   9   6        0.49       -0.55      0.93 o 
  -4   9   6      246.52      248.15      5.70 o 
  -3   9   6        2.41        1.61      0.83 o 
  -2   9   6      483.38      496.33      5.18 o 
  -1   9   6       74.78       63.42      1.81 o 
   0   9   6      419.84      485.26      4.85 o 
   1   9   6       43.15       44.54      1.86 o 
   2   9   6      291.73      295.40      5.38 o 
   3   9   6        1.24        1.61      1.82 o 
   4   9   6       42.18       42.20      3.82 o 
   5   9   6        1.64        2.21      2.31 o 
   6   9   6        0.05        3.37      3.42 o 
   7   9   6        1.14       -0.60      2.68 o 
 -10  10   6        5.39        4.03      5.17 o 
  -9  10   6       23.61       18.94      5.71 o 
  -8  10   6       65.68       67.73      3.59 o 
  -7  10   6      180.11      195.10      5.69 o 
  -6  10   6      231.43      255.51      6.00 o 
  -5  10   6      569.53      596.06      7.70 o 
  -4  10   6      355.15      380.29      6.69 o 
  -3  10   6      591.30      539.96     25.75 o 
  -2  10   6      275.82      302.08      4.13 o 
  -1  10   6       47.77       43.51      1.51 o 
   0  10   6       85.22       87.91      2.20 o 
   1  10   6       67.51       76.23      2.26 o 
   2  10   6        6.67        9.28      1.82 o 
   3  10   6       15.98       12.91      2.40 o 
   4  10   6      168.03      171.33      7.45 o 
   5  10   6        9.56        9.11      2.73 o 
   6  10   6      157.06      158.50      8.56 o 
   7  10   6       13.27       14.53      3.32 o 
 -10  11   6       12.96       11.92      2.97 o 
  -9  11   6       31.66       25.89      3.66 o 
  -8  11   6       21.34       16.50      4.04 o 
  -7  11   6        7.38        5.22      1.55 o 
  -6  11   6       61.25       66.78      3.09 o 
  -5  11   6        2.19        2.55      1.12 o 
  -4  11   6      205.54      206.95      4.27 o 
  -3  11   6        8.04       12.90      2.99 o 
  -2  11   6      289.27      282.32      3.79 o 
  -1  11   6       15.98        8.58      1.00 o 
   0  11   6      221.53      226.16      3.15 o 
   1  11   6      158.53      151.30      3.12 o 
   2  11   6      255.00      254.27      5.19 o 
   3  11   6       43.48       52.04      3.66 o 
   4  11   6      236.11      242.73      6.77 o 
   5  11   6       61.91       59.96      4.40 o 
   6  11   6      217.41      214.14     10.11 o 
   7  11   6      160.28      159.37      6.76 o 
 -10  12   6       11.87       18.44      4.75 o 
  -9  12   6       61.31       63.86      5.10 o 
  -8  12   6       78.15       86.96      4.58 o 
  -7  12   6        2.51        0.38      1.56 o 
  -6  12   6      150.36      154.83      5.42 o 
  -5  12   6      179.59      167.02      4.76 o 
  -4  12   6      166.98      182.81      3.61 o 
  -3  12   6      609.20      560.75      9.12 o 
  -2  12   6        0.23       -0.08      0.88 o 
  -1  12   6       86.35       80.38      2.10 o 
   0  12   6      323.50      272.62      3.68 o 
   1  12   6      657.41      663.36      6.77 o 
   2  12   6      377.76      365.93      6.06 o 
   3  12   6     1341.79     1414.16     18.52 o 
   4  12   6       41.14       41.88      3.69 o 
   5  12   6      508.82      527.17     10.33 o 
   6  12   6       25.31       27.33      4.83 o 
   7  12   6       25.11       21.44      4.97 o 
 -10  13   6       26.76       33.17      5.27 o 
  -9  13   6        5.67        1.53      3.08 o 
  -8  13   6       50.94       55.64      4.55 o 
  -7  13   6        4.24        4.25      1.77 o 
  -6  13   6        0.04       -0.08      1.52 o 
  -5  13   6        6.83        6.42      1.40 o 
  -4  13   6       94.89       92.70      2.69 o 
  -3  13   6      205.84      194.29      4.34 o 
  -2  13   6       33.76       25.33      1.64 o 
  -1  13   6      239.01      247.07      3.48 o 
   0  13   6      363.94      388.08      4.65 o 
   1  13   6        0.06        1.50      1.30 o 
   2  13   6     1421.90     1471.88     14.61 o 
   3  13   6      182.47      197.42      7.45 o 
   4  13   6     1280.09     1317.73     18.15 o 
   5  13   6      215.78      219.39      7.01 o 
   6  13   6      377.66      376.05     12.25 o 
   7  13   6       74.07       83.55      7.24 o 
 -10  14   6       95.41      107.24      8.13 o 
  -9  14   6       84.90       87.65      6.30 o 
  -8  14   6       38.32       37.84      5.92 o 
  -7  14   6       67.65       72.26      3.90 o 
  -6  14   6        4.72        4.54      1.65 o 
  -5  14   6      140.26      126.01      3.63 o 
  -4  14   6      175.16      178.44      3.59 o 
  -3  14   6      905.82      838.99      8.83 o 
  -2  14   6      897.11      854.21      8.38 o 
  -1  14   6     2034.42     1956.15     13.73 o 
   0  14   6      650.93      578.89      6.32 o 
   1  14   6     1021.39      959.49      9.56 o 
   2  14   6        2.20        0.13      1.69 o 
   3  14   6      235.66      233.85      6.42 o 
   4  14   6      381.11      372.49      8.73 o 
   5  14   6      115.20      116.31      5.92 o 
   6  14   6      636.44      641.63     16.24 o 
   7  14   6      111.36      114.03     10.87 o 
  -9  15   6      112.55      119.72      7.43 o 
  -8  15   6       77.03       81.82      6.28 o 
  -7  15   6      137.35      149.52      5.57 o 
  -6  15   6       89.35       88.59      3.68 o 
  -5  15   6       51.23       55.81      2.79 o 
  -4  15   6      119.07      114.11      3.22 o 
  -3  15   6        4.60        3.28      1.23 o 
  -2  15   6        2.26        2.00      1.22 o 
  -1  15   6       91.62       84.28      2.36 o 
   0  15   6      196.93      173.37      3.77 o 
   1  15   6       66.59       78.30      2.83 o 
   2  15   6      457.30      409.28      6.76 o 
   3  15   6        5.86        2.61      2.22 o 
   4  15   6      303.23      280.91      7.78 o 
   5  15   6       62.92       69.40      4.70 o 
   6  15   6       41.67       44.37      5.81 o 
   7  15   6        8.74        3.17      8.11 o 
  -9  16   6       38.65       43.92      9.50 o 
  -8  16   6      470.48      481.39     10.90 o 
  -7  16   6      568.81      559.60      9.39 o 
  -6  16   6     1110.56     1088.30     12.38 o 
  -5  16   6     1355.26     1297.69     14.00 o 
  -4  16   6     1098.43     1044.58     10.57 o 
  -3  16   6      772.00      718.26      7.73 o 
  -2  16   6      537.32      488.27      6.03 o 
  -1  16   6       77.25       65.55      2.43 o 
   0  16   6      174.66      167.55      3.77 o 
   1  16   6       17.56       12.04      2.14 o 
   2  16   6       22.35       16.69      2.49 o 
   3  16   6       93.66       88.12      4.37 o 
   4  16   6       21.58       17.66      3.57 o 
   5  16   6      203.51      200.44      7.24 o 
   6  16   6      131.49      134.56      7.86 o 
   7  16   6      170.32      159.99     13.92 o 
  -9  17   6       34.00       18.98      6.29 o 
  -8  17   6      281.94      291.99      7.03 o 
  -7  17   6       59.70       61.74      3.74 o 
  -6  17   6       41.49       41.35      2.96 o 
  -5  17   6       29.84       29.69      2.48 o 
  -4  17   6      118.29      106.67      3.38 o 
  -3  17   6       43.24       33.16      2.08 o 
  -2  17   6      282.49      237.33      4.27 o 
  -1  17   6      305.01      266.50      4.59 o 
   0  17   6      118.29       96.85      3.01 o 
   1  17   6      729.57      660.90      9.26 o 
   2  17   6       35.24       26.63      3.08 o 
   3  17   6      418.89      400.13     13.49 o 
   4  17   6       15.71        8.96      2.96 o 
   5  17   6       28.98       35.10      3.92 o 
   6  17   6        3.91        6.88      4.11 o 
  -9  18   6       14.13        7.46      3.53 o 
  -8  18   6      135.57      119.17      5.21 o 
  -7  18   6       84.33       81.76      4.31 o 
  -6  18   6      454.00      407.74      7.51 o 
  -5  18   6       94.67       77.03      3.58 o 
  -4  18   6      631.45      548.84      7.62 o 
  -3  18   6        5.62       -0.23      1.34 o 
  -2  18   6      410.28      354.88      5.53 o 
  -1  18   6        2.97        5.06      1.57 o 
   0  18   6      112.62      105.74      3.59 o 
   1  18   6        2.58        4.50      1.94 o 
   2  18   6       25.41       24.84      3.07 o 
   3  18   6       19.79       19.07      3.06 o 
   4  18   6       26.46       25.44      3.34 o 
   5  18   6       46.94       50.42      8.33 o 
   6  18   6       37.05       34.14      5.21 o 
  -9  19   6       12.90        5.61      3.85 o 
  -8  19   6        3.04        6.71      2.63 o 
  -7  19   6        0.01       -1.24      2.38 o 
  -6  19   6        1.00       -0.73      1.82 o 
  -5  19   6       97.82       80.77      3.78 o 
  -4  19   6       54.67       43.18      2.65 o 
  -3  19   6      206.16      158.02      4.20 o 
  -2  19   6      182.41      139.66      4.10 o 
  -1  19   6       28.43       11.38      1.93 o 
   0  19   6      152.84      124.68      3.61 o 
   1  19   6       25.68       34.53      2.94 o 
   2  19   6       28.60       24.90      3.21 o 
   3  19   6       42.65       37.14      4.90 o 
   4  19   6        0.20       -1.63      2.68 o 
   5  19   6        7.29        5.94      3.38 o 
   6  19   6        0.02       -3.86      3.86 o 
  -9  20   6       38.34       40.09      5.33 o 
  -8  20   6        5.03        2.13      2.64 o 
  -7  20   6      155.17      151.40      6.14 o 
  -6  20   6       34.43       29.23      2.91 o 
  -5  20   6      382.42      353.28      5.81 o 
  -4  20   6       65.99       52.78      3.10 o 
  -3  20   6      412.77      368.58      6.00 o 
  -2  20   6       15.66        7.29      1.93 o 
  -1  20   6       55.30       44.78      2.92 o 
   0  20   6        2.04        0.34      1.83 o 
   1  20   6       22.23       25.47      2.60 o 
   2  20   6        7.64        5.90      2.72 o 
   3  20   6       14.03       21.34      3.66 o 
   4  20   6        0.07        0.59      3.41 o 
   5  20   6        1.37        3.19      3.26 o 
   6  20   6       16.41       16.76      6.45 o 
  -8  21   6        2.94        5.03      2.84 o 
  -7  21   6        9.81        9.75      2.80 o 
  -6  21   6        0.01       -0.09      2.10 o 
  -5  21   6       57.34       61.27      2.91 o 
  -4  21   6        1.00       -1.14      1.61 o 
  -3  21   6       17.78       14.44      2.14 o 
  -2  21   6       47.19       41.54      2.91 o 
  -1  21   6       15.10        4.65      1.97 o 
   0  21   6       99.98       79.22      3.76 o 
   1  21   6        5.44        1.70      2.21 o 
   2  21   6       27.28       22.76      3.31 o 
   3  21   6        9.88        7.72      3.08 o 
   4  21   6        0.69        3.53      3.60 o 
   5  21   6        9.45        7.55      3.89 o 
   6  21   6        0.14       -4.18      5.67 o 
  -8  22   6        1.58       -1.06      2.87 o 
  -7  22   6        0.61       -2.52      2.52 o 
  -6  22   6        6.29        0.31      2.30 o 
  -5  22   6       13.25       13.77      2.03 o 
  -4  22   6        0.01       -0.07      1.69 o 
  -3  22   6       41.70       32.76      3.00 o 
  -2  22   6        6.24        3.87      1.95 o 
  -1  22   6       58.61       42.52      3.03 o 
   0  22   6        1.60        4.44      2.30 o 
   1  22   6       28.30       22.17      2.87 o 
   2  22   6       11.00        7.49      2.98 o 
   3  22   6        0.61       -2.70      2.79 o 
   4  22   6        1.66       -3.34      3.34 o 
   5  22   6        8.23        6.06      3.95 o 
  -8  23   6        0.13       -3.76      3.76 o 
  -7  23   6        0.29        3.64      2.88 o 
  -6  23   6       14.76       15.59      2.67 o 
  -5  23   6       18.67       23.01      3.50 o 
  -4  23   6       58.57       60.05      3.55 o 
  -3  23   6       24.47       20.16      2.70 o 
  -2  23   6       44.13       34.88      2.89 o 
  -1  23   6        8.81        8.44      2.19 o 
   0  23   6        1.58        0.68      2.78 o 
   1  23   6       31.15       42.84      3.59 o 
   2  23   6        6.08        6.97      2.84 o 
   3  23   6       48.85       54.63      4.84 o 
   4  23   6        8.44        8.04      4.13 o 
   5  23   6        4.59       -2.91      3.81 o 
  -8  24   6       10.27        9.67      4.70 o 
  -7  24   6        5.19        3.90      3.19 o 
  -6  24   6       37.20       30.00      3.29 o 
  -5  24   6       38.89       32.60      2.73 o 
  -4  24   6        0.04        0.55      2.09 o 
  -3  24   6       74.63       69.80      3.95 o 
  -2  24   6       53.89       56.87      4.18 o 
  -1  24   6       26.32       20.06      2.85 o 
   0  24   6        5.88        3.69      2.78 o 
   1  24   6        0.39       -1.22      3.15 o 
   2  24   6       45.53       47.64      3.97 o 
   3  24   6        0.26        2.13      3.24 o 
   4  24   6       65.09       81.19     10.19 o 
   5  24   6        2.20        3.34      4.46 o 
  -7  25   6        0.00        1.29      3.21 o 
  -6  25   6        0.27       -2.39      2.39 o 
  -5  25   6        4.31        7.25      2.27 o 
  -4  25   6        2.40        3.44      2.35 o 
  -3  25   6        5.04        4.72      2.25 o 
  -2  25   6       50.73       64.75      3.74 o 
  -1  25   6        0.61        1.17      2.75 o 
   0  25   6      161.46      179.61      7.64 o 
   1  25   6        2.37        4.70      3.45 o 
   2  25   6      139.45      155.73      6.61 o 
   3  25   6        7.22       11.96      3.72 o 
   4  25   6       40.73       53.33      6.42 o 
   5  25   6        4.53        7.17      4.89 o 
  -7  26   6        8.74       12.56      4.16 o 
  -6  26   6        3.07       -2.35      2.90 o 
  -5  26   6        8.63       13.11      2.63 o 
  -4  26   6        1.02        0.39      2.32 o 
  -3  26   6        2.25        1.05      2.33 o 
  -2  26   6       20.26       15.81      2.91 o 
  -1  26   6       53.10       54.27      4.81 o 
   0  26   6        3.00       -3.11      3.11 o 
   1  26   6       78.67       79.68      6.09 o 
   2  26   6        1.27       -3.33      3.33 o 
   3  26   6       43.08       42.53      4.84 o 
   4  26   6        0.24        0.61      3.76 o 
  -7  27   6        0.16        4.72      4.48 o 
  -6  27   6        0.01        0.50      3.15 o 
  -5  27   6        1.69       -0.89      2.44 o 
  -4  27   6       51.34       39.38      3.73 o 
  -3  27   6       16.63       10.02      2.94 o 
  -2  27   6      121.28      116.32      5.23 o 
  -1  27   6       36.54       44.00      4.69 o 
   0  27   6      140.88      147.47      8.41 o 
   1  27   6       28.33       24.27      5.42 o 
   2  27   6      151.46      177.10      7.73 o 
   3  27   6        3.09        5.91      4.09 o 
   4  27   6       93.71      114.05      8.43 o 
  -6  28   6        2.60       -3.74      3.74 o 
  -5  28   6       12.58        7.48      2.93 o 
  -4  28   6       46.28       37.63      4.11 o 
  -3  28   6        6.98        3.89      2.64 o 
  -2  28   6      161.07      171.70      6.59 o 
  -1  28   6        1.97       -0.44      3.25 o 
   0  28   6       83.18       94.62      6.37 o 
   1  28   6       14.74       15.06      4.74 o 
   2  28   6        3.39        4.80      4.21 o 
   3  28   6       12.28       10.77      5.09 o 
  -6  29   6       61.71       83.52      8.33 o 
  -5  29   6       31.15       27.69      3.80 o 
  -4  29   6      166.94      164.17      6.98 o 
  -3  29   6       17.41       10.47      3.04 o 
  -2  29   6       93.51       90.79      6.20 o 
  -1  29   6        2.72       -2.09      3.96 o 
   0  29   6       11.02        5.58      3.94 o 
   1  29   6        2.69       -4.33      4.33 o 
   2  29   6        0.16       -4.98      4.98 o 
   3  29   6        9.69       -0.41      4.59 o 
  -5  30   6       15.17       15.47      3.81 o 
  -4  30   6        4.11       -0.83      3.09 o 
  -3  30   6        1.90        2.54      3.25 o 
  -2  30   6        2.11        1.21      3.68 o 
  -1  30   6        0.00        1.71      4.18 o 
   0  30   6       22.47       12.41      5.75 o 
   1  30   6        3.07       -2.13      5.69 o 
   2  30   6       61.89       54.87      7.61 o 
  -5  31   6        0.02        1.85      3.28 o 
  -4  31   6       10.17       11.72      3.71 o 
  -3  31   6       65.65       73.67      6.18 o 
  -2  31   6      134.73      139.35     10.44 o 
  -1  31   6      200.82      219.50     12.31 o 
   0  31   6      281.81      299.74     18.91 o 
   1  31   6      155.53      187.87     11.87 o 
   2  31   6      153.07      179.48     11.13 o 
  -4  32   6        2.27        3.31      3.84 o 
  -3  32   6       77.65       85.83      7.43 o 
  -2  32   6        5.83       -2.70      7.92 o 
  -1  32   6       34.61       30.28      8.05 o 
   0  32   6       24.76       26.67      6.00 o 
   1  32   6       36.92       37.15      7.71 o 
  -3  33   6       37.49       37.29      6.83 o 
  -2  33   6        3.04        9.28      7.29 o 
  -1  33   6        1.06        5.53      6.02 o 
   0  33   6        0.85        4.15      5.17 o 
 -11   1   7       36.34       46.19      6.93 o 
 -10   1   7       37.41       34.74      5.46 o 
  -9   1   7       75.83       78.86      6.67 o 
  -8   1   7       41.32       45.15      3.88 o 
  -7   1   7       18.34       21.20      1.76 o 
  -6   1   7       47.29       46.36      1.79 o 
  -5   1   7       61.00       52.33      1.65 o 
  -4   1   7      170.06      188.55      2.46 o 
  -3   1   7        0.95        0.14      0.67 o 
  -2   1   7       53.48       49.23      1.84 o 
  -1   1   7      743.56      801.31      6.21 o 
   0   1   7      489.39      509.75      6.39 o 
   1   1   7      944.71      967.00      8.91 o 
   2   1   7       36.16       39.02      2.43 o 
   3   1   7      310.48      302.60      8.63 o 
   4   1   7       19.51       14.36      4.29 o 
   5   1   7       43.04       45.28      4.32 o 
   6   1   7       22.84       26.30      3.07 o 
   7   1   7        0.39        0.31      3.56 o 
 -11   2   7       37.79       37.71      6.64 o 
 -10   2   7        0.38        2.81      4.21 o 
  -9   2   7        1.99        1.24      3.55 o 
  -8   2   7        0.06        1.09      2.26 o 
  -7   2   7      173.31      183.64      5.29 o 
  -6   2   7       17.43       15.27      1.20 o 
  -5   2   7      149.63      146.65      2.73 o 
  -4   2   7      491.14      534.91      5.29 o 
  -3   2   7      264.50      310.16      5.71 o 
  -2   2   7     1275.39     1429.70     12.01 o 
  -1   2   7      923.35     1074.81      7.74 o 
   0   2   7      169.09      208.73      2.92 o 
   1   2   7       58.76       89.88      2.63 o 
   2   2   7       91.80       93.63      3.50 o 
   3   2   7        8.49        3.59      1.90 o 
   4   2   7      126.23      134.38      6.68 o 
   5   2   7        2.72        1.10      2.11 o 
   6   2   7       17.92       15.88      2.77 o 
   7   2   7        6.27        4.84      3.80 o 
 -11   3   7       72.56       77.57      9.07 o 
 -10   3   7       14.11       11.86      3.36 o 
  -9   3   7      199.31      209.36     18.05 o 
  -8   3   7       27.88       36.08      2.91 o 
  -7   3   7      124.88      123.02      4.74 o 
  -6   3   7       89.86      106.98      2.15 o 
  -5   3   7        0.05       -0.24      0.80 o 
  -4   3   7       12.73       13.32      0.92 o 
  -3   3   7       55.04       65.16      2.24 o 
  -2   3   7      115.89      140.04      2.61 o 
  -1   3   7       35.11       38.10      1.39 o 
   0   3   7      191.53      202.47      3.10 o 
   1   3   7      372.83      415.60      5.40 o 
   2   3   7        2.19        1.18      1.59 o 
   3   3   7      164.89      187.94      5.22 o 
   4   3   7        0.23       -1.21      2.02 o 
   5   3   7        7.90        5.96      2.32 o 
   6   3   7       36.72       39.17      3.33 o 
   7   3   7        6.51       -0.18      3.64 o 
 -10   4   7       18.50       16.19      6.07 o 
  -9   4   7       45.81       52.71      4.50 o 
  -8   4   7       28.58       32.53      2.42 o 
  -7   4   7      103.23      110.37      3.72 o 
  -6   4   7       41.38       49.29      1.78 o 
  -5   4   7       85.08       88.38      2.36 o 
  -4   4   7      271.41      334.14      5.72 o 
  -3   4   7        7.66       16.46      1.12 o 
  -2   4   7      438.43      518.56      5.27 o 
  -1   4   7      152.88      205.80      2.75 o 
   0   4   7       11.87        7.40      0.94 o 
   1   4   7      599.34      621.07      6.58 o 
   2   4   7       35.04       37.15      2.31 o 
   3   4   7      211.68      215.18      5.17 o 
   4   4   7        7.60        8.40      2.24 o 
   5   4   7       35.19       38.11      3.77 o 
   6   4   7       18.11       10.15      2.91 o 
   7   4   7       26.51       35.49      5.28 o 
 -10   5   7       68.32       65.26      5.74 o 
  -9   5   7      108.71      106.74      7.59 o 
  -8   5   7        8.99        9.46      2.50 o 
  -7   5   7       11.58       11.40      1.88 o 
  -6   5   7       12.99       14.21      1.25 o 
  -5   5   7      317.50      296.66      4.90 o 
  -4   5   7        0.21        0.51      0.64 o 
  -3   5   7      646.44      633.14      6.79 o 
  -2   5   7       11.40        2.04      0.78 o 
  -1   5   7        7.91       13.93      1.02 o 
   0   5   7        2.90        0.29      0.77 o 
   1   5   7      155.53      143.36      2.76 o 
   2   5   7       96.11       88.75      3.20 o 
   3   5   7       88.25       95.62      3.90 o 
   4   5   7      259.74      265.99      6.42 o 
   5   5   7       55.50       60.55      4.56 o 
   6   5   7      182.96      190.29      6.15 o 
   7   5   7       31.05       24.95      4.89 o 
 -10   6   7       21.57       16.65      4.02 o 
  -9   6   7       65.19       56.19      4.10 o 
  -8   6   7      316.71      336.62      7.20 o 
  -7   6   7      580.30      602.37      9.92 o 
  -6   6   7      609.80      656.72      8.91 o 
  -5   6   7     1520.79     1540.17     19.77 o 
  -4   6   7      438.15      274.34     12.27 o 
  -3   6   7     1194.74     1244.40     18.69 o 
  -2   6   7      449.43      439.73      4.73 o 
  -1   6   7       47.29       60.12      1.95 o 
   0   6   7      646.11      611.75      5.61 o 
   1   6   7       78.74       89.51      2.39 o 
   2   6   7      408.13      408.72      6.35 o 
   3   6   7        2.47        2.04      1.72 o 
   4   6   7       28.79       23.91      2.78 o 
   5   6   7       18.63       19.93      2.96 o 
   6   6   7       28.11       25.73      3.08 o 
   7   6   7        6.35       10.13      2.98 o 
 -10   7   7       58.51       58.62      7.89 o 
  -9   7   7       45.84       46.25      4.07 o 
  -8   7   7       30.24       34.65      3.05 o 
  -7   7   7       79.33       81.49      3.18 o 
  -6   7   7        6.22        6.42      1.29 o 
  -5   7   7      101.01       94.08      2.24 o 
  -4   7   7      100.24      119.62      2.76 o 
  -3   7   7        0.01        0.50      0.76 o 
  -2   7   7       21.14       32.80      1.46 o 
  -1   7   7       30.12       38.51      1.52 o 
   0   7   7        7.52        7.99      0.90 o 
   1   7   7       78.43       80.10      2.38 o 
   2   7   7       48.84       49.22      2.69 o 
   3   7   7      252.23      267.86      5.87 o 
   4   7   7      158.79      163.08      5.53 o 
   5   7   7       22.67       23.38      3.16 o 
   6   7   7      171.12      157.10      7.60 o 
   7   7   7       33.73       33.13      4.00 o 
 -10   8   7        1.85        1.75      3.45 o 
  -9   8   7       31.22       25.87      3.62 o 
  -8   8   7        3.30        2.05      2.05 o 
  -7   8   7       12.73       14.82      2.40 o 
  -6   8   7        1.53        1.01      1.18 o 
  -5   8   7        0.45        0.43      0.92 o 
  -4   8   7        0.14       -0.05      0.57 o 
  -3   8   7        3.33        1.07      0.71 o 
  -2   8   7        3.18       -0.11      0.88 o 
  -1   8   7       20.24       22.76      1.35 o 
   0   8   7        7.21        4.58      0.89 o 
   1   8   7       32.68       35.38      1.80 o 
   2   8   7       30.07       28.13      2.29 o 
   3   8   7        1.55        1.35      1.95 o 
   4   8   7       40.62       42.31      3.66 o 
   5   8   7       10.89        7.46      3.68 o 
   6   8   7       23.37       24.00      3.03 o 
   7   8   7        1.27        2.86      3.15 o 
 -10   9   7        9.62       -1.80      2.96 o 
  -9   9   7       32.75       26.05      3.87 o 
  -8   9   7       32.50       32.28      2.58 o 
  -7   9   7       26.72       24.80      2.38 o 
  -6   9   7       27.75       27.45      2.07 o 
  -5   9   7       23.48       23.94      1.60 o 
  -4   9   7       30.04       27.03      2.53 o 
  -3   9   7      113.54      114.13      4.22 o 
  -2   9   7      231.88      248.17      3.54 o 
  -1   9   7      152.61      153.09      2.68 o 
   0   9   7      433.78      441.17      4.52 o 
   1   9   7        2.32        1.10      1.16 o 
   2   9   7      307.07      297.03      6.31 o 
   3   9   7       28.67       30.47      2.93 o 
   4   9   7       89.64       82.24      5.96 o 
   5   9   7       24.71       21.61      3.22 o 
   6   9   7       22.16       23.93      2.92 o 
   7   9   7       20.91       19.23      3.55 o 
 -10  10   7        0.06       -2.95      2.95 o 
  -9  10   7        1.37       -1.23      2.17 o 
  -8  10   7       96.28      106.33      4.26 o 
  -7  10   7       56.31       54.30      2.92 o 
  -6  10   7      589.19      620.15      8.91 o 
  -5  10   7      266.61      235.85      4.18 o 
  -4  10   7      964.70      981.15     13.93 o 
  -3  10   7      215.35      187.73      4.52 o 
  -2  10   7      470.91      504.69      5.37 o 
  -1  10   7       45.23       45.91      1.76 o 
   0  10   7      248.80      258.29      3.71 o 
   1  10   7        1.49       -0.61      1.35 o 
   2  10   7       87.47       80.06      3.44 o 
   3  10   7        0.11       -1.89      1.89 o 
   4  10   7        1.58       -0.10      2.27 o 
   5  10   7        3.25        2.07      2.65 o 
   6  10   7       17.68       12.67      3.94 o 
   7  10   7       31.56       25.23      4.25 o 
 -10  11   7       49.41       47.92     10.75 o 
  -9  11   7      113.01      113.90      6.17 o 
  -8  11   7      137.35      140.45      5.30 o 
  -7  11   7      244.68      253.19      5.36 o 
  -6  11   7      111.91      117.92      3.42 o 
  -5  11   7       24.35       25.85      1.82 o 
  -4  11   7        8.49        9.61      1.25 o 
  -3  11   7      496.35      474.46      8.78 o 
  -2  11   7       58.32       66.37      2.52 o 
  -1  11   7     1517.95     1427.25     10.60 o 
   0  11   7      214.18      221.25      3.54 o 
   1  11   7      668.31      613.94      7.06 o 
   2  11   7      293.86      312.53      5.98 o 
   3  11   7       74.24       80.00      4.25 o 
   4  11   7      112.18      109.52      5.49 o 
   5  11   7        1.96        0.63      2.67 o 
   6  11   7        0.70       -3.90      3.90 o 
   7  11   7        1.33        3.34      3.94 o 
 -10  12   7       10.26        6.00      3.31 o 
  -9  12   7        0.73        0.14      4.86 o 
  -8  12   7       26.45       31.60      3.22 o 
  -7  12   7        5.90        5.98      1.78 o 
  -6  12   7        0.55       -1.15      1.15 o 
  -5  12   7       72.99       72.28      2.83 o 
  -4  12   7      246.99      255.60      4.16 o 
  -3  12   7      262.95      239.57      4.88 o 
  -2  12   7     1074.26     1026.39      9.23 o 
  -1  12   7      507.69      454.77      4.98 o 
   0  12   7      415.49      404.29      5.00 o 
   1  12   7      658.25      640.49      7.35 o 
   2  12   7       21.28       23.69      2.46 o 
   3  12   7      463.04      477.74      8.97 o 
   4  12   7      283.10      295.57      8.80 o 
   5  12   7      169.09      167.64      6.74 o 
   6  12   7      174.45      158.63      8.27 o 
   7  12   7       21.37       12.78      7.35 o 
 -10  13   7       32.16       27.18      5.05 o 
  -9  13   7       61.45       64.82      5.34 o 
  -8  13   7       15.09       12.85      2.66 o 
  -7  13   7      139.28      137.35      3.95 o 
  -6  13   7       60.13       59.46      2.69 o 
  -5  13   7       11.72        8.78      1.56 o 
  -4  13   7       14.53        9.34      1.38 o 
  -3  13   7      286.34      295.03      4.76 o 
  -2  13   7      648.70      618.25      6.70 o 
  -1  13   7      659.72      690.62      6.27 o 
   0  13   7     2848.49     2687.85     20.11 o 
   1  13   7       26.41       32.73      2.26 o 
   2  13   7     2072.25     2102.30     20.44 o 
   3  13   7      274.31      302.23      7.30 o 
   4  13   7      441.34      463.75     10.04 o 
   5  13   7      384.26      398.26      9.50 o 
   6  13   7       12.31        7.03      4.12 o 
   7  13   7      108.50      108.64     14.05 o 
 -10  14   7        0.79        6.50      4.34 o 
  -9  14   7        1.27        1.00      3.25 o 
  -8  14   7       27.58       28.82      3.35 o 
  -7  14   7      104.55      111.91      3.86 o 
  -6  14   7        2.98        1.23      1.47 o 
  -5  14   7      146.66      158.53      4.11 o 
  -4  14   7       30.04       32.75      1.96 o 
  -3  14   7       62.48       52.28      2.45 o 
  -2  14   7      179.86      187.88      3.74 o 
  -1  14   7     1255.10     1185.76      9.51 o 
   0  14   7      401.90      396.43      5.53 o 
   1  14   7     1386.21     1392.27     13.73 o 
   2  14   7      488.26      480.49      7.83 o 
   3  14   7      337.70      343.95      7.88 o 
   4  14   7      303.24      287.79      8.05 o 
   5  14   7        0.72        7.02      3.27 o 
   6  14   7      114.15       99.90      7.94 o 
 -10  15   7      137.02      142.73      9.63 o 
  -9  15   7       22.12       21.01      4.19 o 
  -8  15   7        4.26        1.53      2.28 o 
  -7  15   7       47.74       60.79      3.24 o 
  -6  15   7      415.95      414.25      6.65 o 
  -5  15   7      642.61      655.23     12.80 o 
  -4  15   7     1093.69     1037.92     10.51 o 
  -3  15   7      877.20      913.48      9.73 o 
  -2  15   7      291.90      272.08      4.51 o 
  -1  15   7       97.57      103.82      2.90 o 
   0  15   7       36.94       24.39      1.97 o 
   1  15   7       76.09       73.35      3.53 o 
   2  15   7       81.15       64.49      3.56 o 
   3  15   7      159.75      178.13      6.30 o 
   4  15   7        0.30       -1.20      2.66 o 
   5  15   7       72.90       65.64      4.92 o 
   6  15   7       24.14       27.39      4.95 o 
  -9  16   7       44.81       49.42      4.44 o 
  -8  16   7      221.28      218.66      6.05 o 
  -7  16   7        9.66        7.68      2.80 o 
  -6  16   7      166.70      171.16      4.58 o 
  -5  16   7       56.69       52.09      2.92 o 
  -4  16   7      182.35      176.09      3.96 o 
  -3  16   7      178.33      181.57      4.23 o 
  -2  16   7     1666.43     1450.78     12.54 o 
  -1  16   7       27.22       40.34      2.20 o 
   0  16   7     1213.52     1059.71     10.60 o 
   1  16   7       46.08       40.31      3.17 o 
   2  16   7       75.23       70.74      4.21 o 
   3  16   7      194.97      186.25      7.16 o 
   4  16   7       35.90       32.55      4.82 o 
   5  16   7      173.46      193.80      9.31 o 
   6  16   7       24.52       17.64      4.71 o 
  -9  17   7      148.77      153.61      7.06 o 
  -8  17   7       17.61       16.65      2.80 o 
  -7  17   7      131.26      129.74      5.06 o 
  -6  17   7      132.52      128.06      4.33 o 
  -5  17   7        4.51        1.46      1.62 o 
  -4  17   7      218.67      197.31      4.30 o 
  -3  17   7       12.74       12.40      1.64 o 
  -2  17   7       16.33       17.03      1.77 o 
  -1  17   7        0.66        0.70      1.41 o 
   0  17   7      308.99      265.86      5.19 o 
   1  17   7        4.00       -0.97      2.02 o 
   2  17   7      808.35      754.68     12.72 o 
   3  17   7        6.01        7.24      3.15 o 
   4  17   7      391.01      402.04     10.71 o 
   5  17   7       23.69       26.59      3.95 o 
   6  17   7       31.34       36.18      5.38 o 
  -9  18   7        5.61        3.91      3.23 o 
  -8  18   7        1.22       -2.26      2.26 o 
  -7  18   7       12.49        9.80      2.54 o 
  -6  18   7       32.22       27.74      3.33 o 
  -5  18   7      214.08      220.92      5.29 o 
  -4  18   7       43.36       41.44      2.47 o 
  -3  18   7      812.21      769.61      8.53 o 
  -2  18   7       45.16       29.43      2.20 o 
  -1  18   7      696.42      624.54      8.10 o 
   0  18   7       57.83       40.52      2.80 o 
   1  18   7      108.55       98.01      4.83 o 
   2  18   7       22.00       16.47      2.96 o 
   3  18   7        3.83        3.89      3.13 o 
   4  18   7        1.93        5.84      3.67 o 
   5  18   7        1.75       -3.25      3.25 o 
   6  18   7       12.41       12.02      7.24 o 
  -9  19   7        1.90        3.71      3.80 o 
  -8  19   7       27.47       23.61      5.06 o 
  -7  19   7       22.29       20.90      3.01 o 
  -6  19   7       17.95       18.47      2.55 o 
  -5  19   7       29.49       29.97      2.16 o 
  -4  19   7        1.83        1.73      1.47 o 
  -3  19   7       37.30       35.34      2.26 o 
  -2  19   7        0.02       -0.93      1.69 o 
  -1  19   7       34.81       37.93      2.75 o 
   0  19   7        0.03       -0.75      2.11 o 
   1  19   7        2.46        0.22      2.41 o 
   2  19   7        5.13        4.75      2.74 o 
   3  19   7        0.41       -1.68      2.96 o 
   4  19   7       30.78       25.76      4.63 o 
   5  19   7       19.46       14.82      4.28 o 
   6  19   7       33.41       30.76      7.21 o 
  -9  20   7        6.35        7.29      4.02 o 
  -8  20   7       11.14       12.15      2.98 o 
  -7  20   7       62.01       64.32      4.35 o 
  -6  20   7        1.29        0.26      2.00 o 
  -5  20   7       59.22       50.02      2.72 o 
  -4  20   7        2.61        4.59      2.16 o 
  -3  20   7        0.70        0.44      1.70 o 
  -2  20   7       16.37       20.03      2.34 o 
  -1  20   7        1.18        0.67      1.78 o 
   0  20   7       47.93       57.20      3.39 o 
   1  20   7        2.69        1.35      2.54 o 
   2  20   7       47.91       45.78      3.93 o 
   3  20   7        5.98        4.15      3.46 o 
   4  20   7       21.80       21.05      4.57 o 
   5  20   7        2.68       -3.79      3.79 o 
  -8  21   7        3.50        3.29      2.86 o 
  -7  21   7       34.64       25.79      3.79 o 
  -6  21   7       15.74       16.45      2.67 o 
  -5  21   7        2.30        2.22      2.04 o 
  -4  21   7       22.82       19.30      2.31 o 
  -3  21   7       19.98       20.63      2.49 o 
  -2  21   7       17.75       18.03      2.75 o 
  -1  21   7       30.33       36.88      2.87 o 
   0  21   7        2.95        0.82      2.11 o 
   1  21   7        0.03        2.64      2.69 o 
   2  21   7        0.05       -1.57      2.72 o 
   3  21   7        2.38        2.00      3.38 o 
   4  21   7        3.62        7.52      4.05 o 
   5  21   7        6.33        1.45      3.95 o 
  -8  22   7       22.14       15.54      3.59 o 
  -7  22   7        7.74        4.13      2.76 o 
  -6  22   7       19.84       16.51      2.69 o 
  -5  22   7       13.07       10.16      2.02 o 
  -4  22   7        0.78       -1.70      1.70 o 
  -3  22   7       18.22       17.25      2.61 o 
  -2  22   7       30.63       30.92      2.76 o 
  -1  22   7       73.75       70.42      3.88 o 
   0  22   7       10.20       10.04      2.47 o 
   1  22   7       80.57       81.96      5.41 o 
   2  22   7        0.40        1.69      2.87 o 
   3  22   7        9.75        1.89      3.51 o 
   4  22   7        4.42        6.79      4.01 o 
   5  22   7        0.61       -0.91      3.94 o 
  -8  23   7        5.75        2.22      5.92 o 
  -7  23   7        1.92       -2.60      2.60 o 
  -6  23   7       34.23       32.99      3.25 o 
  -5  23   7        2.13        1.28      1.93 o 
  -4  23   7       38.23       39.36      3.12 o 
  -3  23   7       19.48       17.14      2.69 o 
  -2  23   7        5.86        4.88      2.13 o 
  -1  23   7       39.02       35.63      3.21 o 
   0  23   7       20.30       23.59      2.98 o 
   1  23   7       58.06       62.59      5.92 o 
   2  23   7      135.64      158.11      6.17 o 
   3  23   7       65.45       75.74      6.78 o 
   4  23   7      130.55      130.10      8.36 o 
   5  23   7       47.06       36.96      6.98 o 
  -8  24   7        4.40        3.19      4.36 o 
  -7  24   7        5.63        2.44      5.45 o 
  -6  24   7       11.25       11.92      2.86 o 
  -5  24   7        2.74        2.73      2.00 o 
  -4  24   7        0.31       -0.87      2.18 o 
  -3  24   7        2.16        0.74      2.20 o 
  -2  24   7       20.42       20.93      2.92 o 
  -1  24   7        3.46       -2.73      2.73 o 
   0  24   7       26.95       31.80      4.13 o 
   1  24   7        2.90       -0.34      3.45 o 
   2  24   7        0.18        2.97      3.06 o 
   3  24   7       18.21       23.22      4.63 o 
   4  24   7       12.19       16.43      4.74 o 
  -7  25   7       13.34       16.92      3.88 o 
  -6  25   7        1.84        0.74      2.51 o 
  -5  25   7       25.43       19.29      2.69 o 
  -4  25   7       28.30       32.77      3.35 o 
  -3  25   7       14.22       15.26      2.78 o 
  -2  25   7      267.08      293.79      7.02 o 
  -1  25   7        0.01       -1.47      3.07 o 
   0  25   7      375.23      375.07      9.97 o 
   1  25   7        7.78        7.71      3.75 o 
   2  25   7       81.76       85.47      6.45 o 
   3  25   7       10.54        1.48      3.54 o 
   4  25   7        0.39        2.04      4.32 o 
  -7  26   7        4.05        2.01      3.80 o 
  -6  26   7       46.34       48.82      5.17 o 
  -5  26   7        6.42        4.06      2.42 o 
  -4  26   7       73.29       80.33      4.64 o 
  -3  26   7        0.05       -2.33      2.33 o 
  -2  26   7       25.52       28.73      3.77 o 
  -1  26   7       26.46       32.49      4.41 o 
   0  26   7       11.19       13.17      3.82 o 
   1  26   7       56.54       61.42      5.34 o 
   2  26   7       42.64       58.42      5.83 o 
   3  26   7       30.12       34.81      6.25 o 
   4  26   7        9.68       10.80      4.48 o 
  -7  27   7       24.56       15.60      9.03 o 
  -6  27   7        3.23        3.24      3.32 o 
  -5  27   7       49.67       49.01      3.83 o 
  -4  27   7        8.25        6.57      2.74 o 
  -3  27   7       85.95       94.64      5.36 o 
  -2  27   7        0.45        2.24      2.91 o 
  -1  27   7       91.55       98.40      6.05 o 
   0  27   7        8.65        5.08      3.59 o 
   1  27   7       41.50       45.72      6.28 o 
   2  27   7       12.16       14.23      4.68 o 
   3  27   7        0.46       -2.07      4.97 o 
  -6  28   7      320.66      346.64     11.61 o 
  -5  28   7      141.67      154.87      6.36 o 
  -4  28   7      308.73      319.01      8.11 o 
  -3  28   7       81.14       88.27      4.95 o 
  -2  28   7      128.96      139.71      7.14 o 
  -1  28   7       20.95       22.77      4.38 o 
   0  28   7       33.83       33.62      5.54 o 
   1  28   7       14.90       12.91      5.47 o 
   2  28   7        0.02        2.22      4.26 o 
   3  28   7       20.97       13.79      6.36 o 
  -6  29   7      227.23      253.31     16.52 o 
  -5  29   7        6.19        7.76      3.13 o 
  -4  29   7      114.28      125.40      6.46 o 
  -3  29   7       27.12       33.79      3.78 o 
  -2  29   7        0.28       -0.39      3.64 o 
  -1  29   7       30.92       30.78      5.19 o 
   0  29   7       28.16       23.42      5.19 o 
   1  29   7        2.75       -4.14      5.62 o 
   2  29   7       14.06       10.79      5.10 o 
  -5  30   7      248.06      289.61      8.74 o 
  -4  30   7      225.89      250.46      8.55 o 
  -3  30   7      341.80      395.79     11.06 o 
  -2  30   7      272.52      316.29     10.42 o 
  -1  30   7      116.67      138.39      9.25 o 
   0  30   7       68.96       82.56      7.76 o 
   1  30   7        0.12       -5.40      6.26 o 
   2  30   7        0.69        3.93      5.44 o 
  -4  31   7        3.07       -2.29      3.36 o 
  -3  31   7       21.62       28.66      5.70 o 
  -2  31   7       11.49       14.47      7.11 o 
  -1  31   7      268.69      300.01     13.84 o 
   0  31   7       86.43      102.40      8.34 o 
   1  31   7      286.48      304.93     14.05 o 
  -3  32   7       16.39       17.26      6.00 o 
  -2  32   7       15.00       22.85     14.11 o 
  -1  32   7       53.41       57.78      8.56 o 
   0  32   7       55.37       59.07      7.06 o 
 -10   0   8       60.02       57.51      6.25 o 
  -9   0   8       85.87       88.83      7.00 o 
  -8   0   8       97.50       86.32      5.48 o 
  -7   0   8      194.45      204.00      6.25 o 
  -6   0   8        6.03        2.90      1.77 o 
  -5   0   8       14.34        9.48      1.64 o 
  -3   0   8      456.80      522.03      7.90 o 
  -2   0   8     1252.28     1398.82     15.28 o 
  -1   0   8      490.26      532.57      8.30 o 
   0   0   8        2.74        7.58      1.72 o 
   1   0   8        4.22        2.58      2.07 o 
   2   0   8      225.49      229.26      8.95 o 
   3   0   8       16.32       10.53      5.31 o 
   4   0   8       53.23       45.66      5.32 o 
   5   0   8        0.12       -3.34      3.34 o 
   6   0   8        1.92        6.46      3.90 o 
   7   0   8        2.71       -0.85      5.87 o 
 -11   1   8        2.37        0.54      4.60 o 
 -10   1   8       22.28       21.90      4.94 o 
  -9   1   8       14.64       13.56      4.85 o 
  -8   1   8      140.43      130.88      4.88 o 
  -7   1   8      127.30      133.82      2.99 o 
  -6   1   8      307.94      349.39      4.99 o 
  -5   1   8      401.69      450.99      5.49 o 
  -4   1   8      135.84       82.40      6.76 o 
  -3   1   8      272.51      297.37      4.17 o 
  -2   1   8      156.67      112.95      2.03 o 
  -1   1   8        5.82        5.53      0.92 o 
   0   1   8      655.05      641.92      6.10 o 
   1   1   8       12.92       10.83      1.98 o 
   2   1   8      193.43      206.26      6.93 o 
   3   1   8       91.32       85.18      4.59 o 
   4   1   8        0.37       -0.59      2.21 o 
   5   1   8       65.55       67.54      4.49 o 
   6   1   8        4.67       -1.08      2.53 o 
   7   1   8        5.79        9.47      5.13 o 
 -11   2   8        6.41        3.94      4.76 o 
 -10   2   8       60.12       48.00      6.74 o 
  -9   2   8        8.61       16.86      7.10 o 
  -8   2   8        7.07        6.56      1.89 o 
  -7   2   8        3.87        4.49      1.10 o 
  -6   2   8        0.04        0.29      0.94 o 
  -5   2   8        6.66        6.21      1.03 o 
  -4   2   8       11.25        4.37      1.41 o 
  -3   2   8      103.74       95.23      2.43 o 
  -2   2   8        0.04        0.30      0.74 o 
  -1   2   8      189.85      180.99      2.74 o 
   0   2   8       95.43      120.42      3.10 o 
   1   2   8       55.21       52.54      2.69 o 
   2   2   8       45.70       53.76      3.05 o 
   3   2   8        0.06       -0.40      1.95 o 
   4   2   8        0.00       -1.17      2.15 o 
   5   2   8        8.44        6.02      3.89 o 
   6   2   8        2.95        5.74      2.96 o 
   7   2   8        5.90        7.81      6.15 o 
 -11   3   8       35.23       44.53      7.46 o 
 -10   3   8        0.86        2.47      2.93 o 
  -9   3   8       56.27       63.32      4.10 o 
  -8   3   8       27.42       33.43      4.32 o 
  -7   3   8        3.56        3.64      1.35 o 
  -6   3   8        0.23       -0.88      0.88 o 
  -5   3   8       38.67       43.51      1.85 o 
  -4   3   8       24.01       12.07      2.77 o 
  -3   3   8        1.73       -0.20      0.70 o 
  -2   3   8       55.95       83.53      2.01 o 
  -1   3   8      391.76      342.82      3.83 o 
   0   3   8      263.79      279.08      3.62 o 
   1   3   8      124.70      132.21      3.59 o 
   2   3   8       32.76       39.89      3.27 o 
   3   3   8       25.87       25.20      3.05 o 
   4   3   8       51.85       53.40      5.48 o 
   5   3   8      136.82      135.69      6.17 o 
   6   3   8      154.04      149.16     10.24 o 
   7   3   8      116.32      122.72     12.23 o 
 -11   4   8        0.02        2.06      3.76 o 
 -10   4   8       82.97       89.50      6.19 o 
  -9   4   8       87.60       90.68      5.08 o 
  -8   4   8       29.93       35.50      2.80 o 
  -7   4   8      185.43      191.30      4.30 o 
  -6   4   8       32.41       34.31      2.92 o 
  -5   4   8        0.49        0.88      0.82 o 
  -4   4   8       72.09       49.89     15.08 o 
  -3   4   8      392.69      384.40      5.54 o 
  -2   4   8       51.14       39.58      1.48 o 
  -1   4   8      110.82      118.39      2.38 o 
   0   4   8      267.71      246.69      3.34 o 
   1   4   8      181.52      175.67      4.72 o 
   2   4   8       16.64       11.63      1.96 o 
   3   4   8      368.67      380.30      7.77 o 
   4   4   8       29.25       27.53      3.29 o 
   5   4   8      141.89      136.14      7.01 o 
   6   4   8       10.31        3.22      2.80 o 
   7   4   8       13.10        4.00      7.76 o 
 -11   5   8       16.64       19.84      6.42 o 
 -10   5   8        4.00        2.71      3.36 o 
  -9   5   8        0.30        2.69      2.05 o 
  -8   5   8        0.03        2.70      1.84 o 
  -7   5   8       78.27       78.36      3.14 o 
  -6   5   8        4.67        4.33      1.23 o 
  -5   5   8      176.00      188.80      3.25 o 
  -4   5   8        4.85        0.43      0.61 o 
  -3   5   8       72.96       85.89      2.81 o 
  -2   5   8      178.54      171.81      2.75 o 
  -1   5   8        8.41       12.39      1.12 o 
   0   5   8      172.04      168.10      2.75 o 
   1   5   8        1.53        1.44      1.41 o 
   2   5   8       51.14       46.80      2.92 o 
   3   5   8      108.14      116.05      4.94 o 
   4   5   8       43.33       34.65      3.59 o 
   5   5   8      389.52      404.08     10.30 o 
   6   5   8       58.48       60.14      5.58 o 
   7   5   8      341.74      373.95     19.21 o 
 -10   6   8       30.63       27.02      4.57 o 
  -9   6   8        4.09        4.17      2.20 o 
  -8   6   8       82.22       89.58      4.30 o 
  -7   6   8       12.33       11.59      1.76 o 
  -6   6   8      214.38      210.49      4.27 o 
  -5   6   8        0.34       -0.39      0.91 o 
  -4   6   8       28.95       19.03      4.26 o 
  -3   6   8      273.94      255.97      5.54 o 
  -2   6   8      404.98      414.48      4.45 o 
  -1   6   8     1014.56      981.44      7.63 o 
   0   6   8      794.01      773.02      7.14 o 
   1   6   8     1351.74     1381.58     14.20 o 
   2   6   8      137.24      136.52      4.22 o 
   3   6   8     1470.75     1488.71     16.85 o 
   4   6   8        8.76        9.48      3.56 o 
   5   6   8      827.77      844.04     17.34 o 
   6   6   8       66.00       60.96      4.72 o 
   7   6   8      137.98      146.71     11.68 o 
 -10   7   8       38.34       33.95      5.17 o 
  -9   7   8       13.06       11.73      2.91 o 
  -8   7   8       49.84       51.17      3.38 o 
  -7   7   8        8.63        9.76      1.82 o 
  -6   7   8      149.30      150.42      3.83 o 
  -5   7   8       35.83       36.57      1.85 o 
  -3   7   8      218.82      203.93      5.06 o 
  -2   7   8      552.49      543.55      5.58 o 
  -1   7   8      257.60      247.24      3.35 o 
   0   7   8       30.11       29.46      1.53 o 
   1   7   8       96.94       86.60      3.22 o 
   2   7   8      624.74      655.41      8.79 o 
   3   7   8       19.31       17.17      2.59 o 
   4   7   8      535.36      563.07     10.15 o 
   5   7   8        3.21        2.44      3.19 o 
   6   7   8       90.82       90.23      4.96 o 
   7   7   8       37.36       33.32      7.75 o 
 -10   8   8       39.95       35.62      4.10 o 
  -9   8   8       16.45       16.39      3.49 o 
  -8   8   8       23.58       26.11      2.45 o 
  -7   8   8        0.14        0.48      1.32 o 
  -6   8   8        1.51       -0.38      1.16 o 
  -5   8   8       21.85       19.68      1.60 o 
  -4   8   8        0.32        0.22      0.85 o 
  -3   8   8      124.96      127.99      3.67 o 
  -2   8   8       29.59       17.13      1.39 o 
  -1   8   8      392.73      405.37      4.56 o 
   0   8   8      202.54      191.01      3.26 o 
   1   8   8      403.93      421.93      5.77 o 
   2   8   8      233.97      243.08      5.35 o 
   3   8   8      121.78      121.23      4.81 o 
   4   8   8       17.85       17.26      2.91 o 
   5   8   8       56.05       46.51      4.01 o 
   6   8   8       34.18       31.51      4.01 o 
   7   8   8       68.22       62.67     16.08 o 
 -10   9   8       74.78       93.96      6.08 o 
  -9   9   8      204.54      227.08      9.29 o 
  -8   9   8      344.67      352.71      7.01 o 
  -7   9   8      763.48      798.92     10.57 o 
  -6   9   8      531.55      533.60      7.22 o 
  -5   9   8      819.52      826.42      9.25 o 
  -4   9   8      273.22      263.95      4.20 o 
  -3   9   8      525.30      513.70      7.08 o 
  -2   9   8      194.17      182.82      3.35 o 
  -1   9   8      318.14      327.74      4.11 o 
   0   9   8      237.21      223.19      3.58 o 
   1   9   8      190.15      183.83      4.47 o 
   2   9   8       38.20       44.19      2.92 o 
   3   9   8      113.07      107.96      4.66 o 
   4   9   8        3.91        0.35      2.38 o 
   5   9   8      107.23      114.70      5.60 o 
   6   9   8       15.13       12.17      3.26 o 
   7   9   8       42.55       28.22      5.51 o 
 -10  10   8       12.24       10.33      3.62 o 
  -9  10   8       19.87       15.38      2.62 o 
  -8  10   8        0.28       -1.79      1.79 o 
  -7  10   8       12.83       13.01      1.77 o 
  -6  10   8      118.20      117.92      3.14 o 
  -5  10   8      381.65      360.79      5.57 o 
  -4  10   8      672.09      664.56      7.27 o 
  -3  10   8      575.01      516.43      6.77 o 
  -2  10   8      873.92      859.21      8.16 o 
  -1  10   8       67.54       54.15      2.00 o 
   0  10   8      406.85      401.80      5.04 o 
   1  10   8       51.33       45.42      2.44 o 
   2  10   8       73.00       76.49      3.55 o 
   3  10   8       90.67       90.01      4.37 o 
   4  10   8       10.19        4.30      2.58 o 
   5  10   8       36.02       35.15      3.76 o 
   6  10   8        6.93        2.30      2.75 o 
 -10  11   8        8.42        8.26      4.74 o 
  -9  11   8       21.67       20.32      2.89 o 
  -8  11   8       21.86       16.56      2.48 o 
  -7  11   8      243.36      245.50      4.83 o 
  -6  11   8      502.45      498.02      6.73 o 
  -5  11   8     1048.90     1020.08     11.13 o 
  -4  11   8     1238.58     1235.13     11.45 o 
  -3  11   8     1292.53     1186.75     11.30 o 
  -2  11   8      466.38      472.95      5.72 o 
  -1  11   8      323.16      283.56      3.97 o 
   0  11   8        0.30       -0.59      1.25 o 
   1  11   8       12.86       15.47      2.05 o 
   2  11   8        3.20        4.26      2.21 o 
   3  11   8       90.96       96.51      4.97 o 
   4  11   8       19.11       13.47      2.96 o 
   5  11   8       37.70       37.86      4.00 o 
   6  11   8       34.18       32.51      3.57 o 
 -10  12   8        0.03       -2.92      2.92 o 
  -9  12   8        9.25        8.99      3.34 o 
  -8  12   8       68.25       72.18      4.47 o 
  -7  12   8       31.09       33.25      2.34 o 
  -6  12   8       77.37       72.34      3.48 o 
  -5  12   8       48.22       48.01      2.54 o 
  -4  12   8      212.25      210.22      4.42 o 
  -3  12   8      228.45      206.25      4.09 o 
  -2  12   8     2038.66     2012.97     15.76 o 
  -1  12   8     1631.66     1573.06     11.75 o 
   0  12   8     1966.92     2026.33     16.13 o 
   1  12   8     1247.44     1249.32     13.39 o 
   2  12   8      621.85      643.14      9.75 o 
   3  12   8      184.83      202.74      9.30 o 
   4  12   8      127.44      128.29      6.26 o 
   5  12   8        0.25       -0.86      2.79 o 
   6  12   8       20.49       17.38      3.87 o 
 -10  13   8        3.15       -2.54      3.56 o 
  -9  13   8        0.58        1.92      2.06 o 
  -8  13   8       67.84       67.67      4.25 o 
  -7  13   8        5.30        2.51      1.97 o 
  -6  13   8       41.08       39.68      2.57 o 
  -5  13   8       31.31       33.29      2.39 o 
  -4  13   8       86.34       75.52      2.79 o 
  -3  13   8        0.00        0.21      1.27 o 
  -2  13   8      639.47      586.49      6.72 o 
  -1  13   8      399.30      371.13      5.04 o 
   0  13   8      549.28      524.55      6.79 o 
   1  13   8      958.51      924.46     11.58 o 
   2  13   8       52.65       52.15      3.85 o 
   3  13   8      720.23      758.96     12.23 o 
   4  13   8       23.74       24.77      3.68 o 
   5  13   8      266.96      267.57      8.70 o 
   6  13   8       46.40       29.05      4.70 o 
 -10  14   8        5.24        3.60      3.99 o 
  -9  14   8        0.31        0.06      2.09 o 
  -8  14   8        3.73        3.29      1.76 o 
  -7  14   8      151.63      148.40      4.48 o 
  -6  14   8      207.24      207.89      4.72 o 
  -5  14   8     1048.63     1006.63     11.96 o 
  -4  14   8     1661.90     1522.96     13.98 o 
  -3  14   8     1656.08     1511.46     14.02 o 
  -2  14   8     1840.61     1665.40     13.86 o 
  -1  14   8      875.66      780.71      8.42 o 
   0  14   8       45.59       43.94      2.52 o 
   1  14   8      311.42      292.08      7.11 o 
   2  14   8      475.97      474.46      9.62 o 
   3  14   8      157.01      171.26      6.97 o 
   4  14   8      406.52      406.74      9.91 o 
   5  14   8       49.42       45.92      4.29 o 
   6  14   8       40.67       33.64      5.03 o 
 -10  15   8        4.05        1.95      3.37 o 
  -9  15   8       74.44       78.18      4.66 o 
  -8  15   8       30.05       28.52      2.70 o 
  -7  15   8       29.66       32.61      3.01 o 
  -6  15   8      121.10      113.72      3.97 o 
  -5  15   8      155.07      171.94      4.57 o 
  -4  15   8       24.65       22.15      1.95 o 
  -3  15   8     1032.49      999.21     10.57 o 
  -2  15   8      400.47      371.24      5.40 o 
  -1  15   8      879.35      828.97     10.20 o 
   0  15   8     1142.13     1031.66     11.59 o 
   1  15   8      389.98      353.07      7.78 o 
   2  15   8      335.49      301.26      7.99 o 
   3  15   8      264.83      268.15     15.34 o 
   4  15   8       15.87       11.26      5.27 o 
   5  15   8      233.34      219.39      8.19 o 
   6  15   8      151.58      147.67      8.95 o 
  -9  16   8      205.62      222.61      8.45 o 
  -8  16   8      265.80      268.57      7.25 o 
  -7  16   8      545.67      551.80      8.93 o 
  -6  16   8      307.38      326.37      6.16 o 
  -5  16   8      434.59      406.48      7.69 o 
  -4  16   8      244.83      236.35      4.67 o 
  -3  16   8      169.90      146.72      4.38 o 
  -2  16   8      219.20      229.37      4.37 o 
  -1  16   8      199.19      139.33      4.07 o 
   0  16   8      148.04      159.45      4.87 o 
   1  16   8      368.22      314.78      7.60 o 
   2  16   8       12.67       13.06      3.93 o 
   3  16   8      227.55      231.93     12.79 o 
   4  16   8        5.76        5.16      3.41 o 
   5  16   8       34.35       32.87      4.62 o 
   6  16   8        4.12        2.57      6.09 o 
  -9  17   8        0.11        2.07      3.69 o 
  -8  17   8        9.56        6.63      2.49 o 
  -7  17   8       57.74       58.66      4.44 o 
  -6  17   8      351.27      328.29      6.36 o 
  -5  17   8       21.18       17.73      1.70 o 
  -4  17   8      591.23      539.69      7.31 o 
  -3  17   8       89.47       66.43      3.01 o 
  -2  17   8       79.38       71.03      3.00 o 
  -1  17   8      213.49      186.84      4.08 o 
   0  17   8       65.84       69.58      3.72 o 
   1  17   8       42.06       42.27      3.71 o 
   2  17   8       93.14       95.62      5.28 o 
   3  17   8       25.92       29.92      4.20 o 
   4  17   8       12.71       11.20      4.17 o 
   5  17   8      107.72      108.00      6.84 o 
   6  17   8        0.36       -3.64      7.00 o 
  -9  18   8       23.78       16.90      4.21 o 
  -8  18   8      156.56      161.30      5.89 o 
  -7  18   8        0.01       -1.00      2.01 o 
  -6  18   8       49.18       44.25      2.99 o 
  -5  18   8        1.16        1.90      1.40 o 
  -4  18   8       69.83       54.90      2.81 o 
  -3  18   8       19.89       15.54      1.94 o 
  -2  18   8      449.05      359.52      6.38 o 
  -1  18   8       46.19       33.63      2.80 o 
   0  18   8      253.78      215.26      5.89 o 
   1  18   8       19.12       16.43      3.12 o 
   2  18   8        0.00        1.95      2.88 o 
   3  18   8       15.39       10.77      3.80 o 
   4  18   8       42.47       38.93      5.19 o 
   5  18   8        7.99        9.17      4.27 o 
  -9  19   8        8.70       11.18      4.11 o 
  -8  19   8       74.58       65.60      4.47 o 
  -7  19   8      107.68      101.26      5.05 o 
  -6  19   8       40.36       30.35      2.76 o 
  -5  19   8      271.03      246.14      5.38 o 
  -4  19   8        0.22        1.43      1.58 o 
  -3  19   8      129.25      109.76      3.90 o 
  -2  19   8       46.54       63.87      3.33 o 
  -1  19   8        3.38        3.96      1.95 o 
   0  19   8       54.98       55.38      3.56 o 
   1  19   8        0.69       -1.82      2.82 o 
   2  19   8        2.07        2.16      2.92 o 
   3  19   8        3.02        5.37      3.52 o 
   4  19   8       21.02       31.90      5.18 o 
   5  19   8        4.07        4.65      4.23 o 
  -9  20   8       59.30       70.93      6.53 o 
  -8  20   8        4.44        2.79      2.64 o 
  -7  20   8       53.97       52.46      4.69 o 
  -6  20   8       18.38       18.06      2.88 o 
  -5  20   8       29.02       30.28      2.52 o 
  -4  20   8       28.75       28.31      2.36 o 
  -3  20   8       26.57       27.14      2.48 o 
  -2  20   8        0.00       -1.61      1.80 o 
  -1  20   8       29.66       28.71      2.75 o 
   0  20   8        8.77       12.18      2.58 o 
   1  20   8       35.07       23.57      4.86 o 
   2  20   8        0.00       -3.01      3.01 o 
   3  20   8       33.69       27.39      4.52 o 
   4  20   8        3.79        0.60      3.94 o 
   5  20   8        3.98        1.87      4.11 o 
  -8  21   8       51.58       61.93      4.85 o 
  -7  21   8       74.53       68.55      4.98 o 
  -6  21   8       59.34       54.90      3.77 o 
  -5  21   8       17.57       13.38      2.27 o 
  -4  21   8       26.07       17.38      2.35 o 
  -3  21   8        0.23       -1.46      1.90 o 
  -2  21   8       26.11       27.36      2.71 o 
  -1  21   8        0.65       -0.49      2.47 o 
   0  21   8       45.28       44.18      3.27 o 
   1  21   8        1.64        7.65      3.71 o 
   2  21   8       34.10       33.31      3.96 o 
   3  21   8        1.11       -3.45      3.45 o 
   4  21   8       18.69       21.86      4.92 o 
   5  21   8        0.04       -4.29      4.55 o 
  -8  22   8        1.29       -0.42      2.87 o 
  -7  22   8        5.12        1.01      2.72 o 
  -6  22   8        2.33        1.74      2.20 o 
  -5  22   8        2.49        0.37      1.72 o 
  -4  22   8        2.43       -0.70      1.90 o 
  -3  22   8        3.12        2.47      2.25 o 
  -2  22   8        0.16        0.66      1.98 o 
  -1  22   8        0.37       -0.96      2.56 o 
   0  22   8        0.91       -1.60      2.30 o 
   1  22   8        1.26       -1.05      3.59 o 
   2  22   8       21.22       25.49      4.20 o 
   3  22   8       33.63       37.82      5.89 o 
   4  22   8       25.66       32.54      6.66 o 
  -8  23   8        0.18       -3.81      3.81 o 
  -7  23   8        0.08       -3.23      3.23 o 
  -6  23   8        2.59        0.52      2.33 o 
  -5  23   8        4.59        6.10      2.08 o 
  -4  23   8       10.82        7.54      2.45 o 
  -3  23   8        4.83        7.54      2.42 o 
  -2  23   8        2.14        2.93      2.33 o 
  -1  23   8        0.03       -1.96      2.83 o 
   0  23   8        0.02       -2.55      2.55 o 
   1  23   8        4.86        8.39      4.00 o 
   2  23   8        6.21        7.13      3.94 o 
   3  23   8       47.63       58.48      6.41 o 
   4  23   8        9.58        9.54      4.42 o 
  -8  24   8       11.14       14.41      4.98 o 
  -7  24   8        3.99       -3.97      3.97 o 
  -6  24   8       22.68       20.70      3.59 o 
  -5  24   8        1.19        2.58      2.14 o 
  -4  24   8        1.08        0.88      2.26 o 
  -3  24   8       63.46       62.07      4.11 o 
  -2  24   8      115.35      135.30      5.67 o 
  -1  24   8      407.30      419.87     10.08 o 
   0  24   8      378.77      419.55     11.54 o 
   1  24   8      551.84      617.10     18.87 o 
   2  24   8      166.58      173.83     13.17 o 
   3  24   8      250.49      263.48     16.82 o 
   4  24   8        0.47        0.65      4.18 o 
  -7  25   8        0.61       -1.36      3.04 o 
  -6  25   8      102.65      102.44      5.38 o 
  -5  25   8       18.98       20.92      3.05 o 
  -4  25   8      338.36      366.63     10.63 o 
  -3  25   8      115.61      139.29      5.57 o 
  -2  25   8      265.93      304.27      7.33 o 
  -1  25   8       91.11      105.79      8.10 o 
   0  25   8       26.96       25.83      5.82 o 
   1  25   8        2.28       -0.83      3.86 o 
   2  25   8        4.38        9.13      5.75 o 
   3  25   8      129.98      138.60      9.08 o 
   4  25   8        0.05       39.25     13.36 o 
  -7  26   8        0.17        2.23      3.62 o 
  -6  26   8        4.65        2.60      3.17 o 
  -5  26   8        0.04        3.49      2.44 o 
  -4  26   8       89.88       87.55      5.43 o 
  -3  26   8        2.68        0.10      2.58 o 
  -2  26   8      109.71      114.04      5.50 o 
  -1  26   8        2.99       -0.61      3.36 o 
   0  26   8        7.93        2.95      4.23 o 
   1  26   8       75.83       83.32      6.03 o 
   2  26   8        4.59        2.45      5.14 o 
   3  26   8      123.51      133.26      9.04 o 
  -6  27   8        0.80       -3.24      3.24 o 
  -5  27   8       15.90       15.17      3.11 o 
  -4  27   8       14.63       13.77      3.14 o 
  -3  27   8        0.10       -2.57      2.57 o 
  -2  27   8       15.56       13.60      4.05 o 
  -1  27   8        9.78        6.06      3.89 o 
   0  27   8       32.12       40.11      5.56 o 
   1  27   8       53.54       61.84      6.16 o 
   2  27   8       59.22       61.53      7.37 o 
   3  27   8       31.59       35.67      7.09 o 
  -6  28   8        0.04       -3.26      4.04 o 
  -5  28   8      109.18      115.38      5.76 o 
  -4  28   8       52.11       50.00      4.64 o 
  -3  28   8       48.26       48.71      4.41 o 
  -2  28   8       72.71       76.93      5.96 o 
  -1  28   8        0.00       -3.80      3.80 o 
   0  28   8       16.68       17.91      5.00 o 
   1  28   8       17.37       16.10      6.43 o 
   2  28   8        0.27       -1.91      4.82 o 
  -5  29   8       92.55      118.06      8.25 o 
  -4  29   8       75.21       88.72      6.64 o 
  -3  29   8       21.72       17.90      3.81 o 
  -2  29   8        8.91        7.23      4.45 o 
  -1  29   8        7.12        1.77      4.86 o 
   0  29   8        0.00       -5.61      5.61 o 
   1  29   8       14.22       14.47      6.58 o 
   2  29   8        1.37        0.85      5.04 o 
  -5  30   8       27.68       27.94      4.26 o 
  -4  30   8       47.41       50.99      4.93 o 
  -3  30   8      190.59      223.33     10.77 o 
  -2  30   8      103.02      107.46      7.82 o 
  -1  30   8      194.75      195.82     12.66 o 
   0  30   8       81.48       89.56      8.00 o 
   1  30   8       38.70       40.83      7.63 o 
  -4  31   8       83.57       86.17      8.76 o 
  -3  31   8       39.06       30.02      5.81 o 
  -2  31   8      105.31      115.37      9.29 o 
  -1  31   8        7.96        1.69      6.84 o 
   0  31   8       16.07       18.72      5.87 o 
  -3  32   8        0.58        3.05      5.48 o 
  -2  32   8       12.73       28.59      9.49 o 
  -1  32   8       36.57       50.73     10.45 o 
 -11   1   9       11.83        7.69      5.13 o 
 -10   1   9        0.06        1.75      2.74 o 
  -9   1   9       32.67       33.53      3.20 o 
  -8   1   9       39.81       44.13      3.50 o 
  -7   1   9       31.84       27.76      2.06 o 
  -6   1   9      205.34      213.33      3.76 o 
  -5   1   9        0.30        0.24      0.97 o 
  -4   1   9      132.50      121.66     10.17 o 
  -3   1   9       45.98       40.20      1.72 o 
  -2   1   9       14.60       15.21      1.18 o 
  -1   1   9        7.29        3.50      0.95 o 
   0   1   9       36.20       40.71      1.94 o 
   1   1   9       10.51       10.70      2.29 o 
   2   1   9       10.24       11.54      2.88 o 
   3   1   9        1.78       -2.21      2.21 o 
   4   1   9       43.18       46.58      3.59 o 
   5   1   9        2.13        1.85      2.64 o 
   6   1   9        5.36        0.55      2.93 o 
 -11   2   9        1.66       10.36      5.22 o 
 -10   2   9       45.84       43.24      4.34 o 
  -9   2   9        6.09        8.63      2.14 o 
  -8   2   9      106.47      112.96      3.51 o 
  -7   2   9       30.15       29.90      1.95 o 
  -6   2   9       91.54       84.82      2.87 o 
  -5   2   9      100.98      101.87      2.68 o 
  -4   2   9        3.13        2.24      0.90 o 
  -3   2   9       98.44       98.08      2.63 o 
  -2   2   9       69.10       81.97      2.30 o 
  -1   2   9       14.02        7.27      1.10 o 
   0   2   9        6.04        3.86      0.93 o 
   1   2   9      158.35      148.63      4.59 o 
   2   2   9       81.66       89.36      4.79 o 
   3   2   9       46.99       52.60      3.76 o 
   4   2   9        5.79        2.37      2.61 o 
   5   2   9        1.28        1.79      2.65 o 
   6   2   9       25.89       21.14      3.59 o 
 -11   3   9       23.22       27.11      4.56 o 
 -10   3   9        0.11        3.35      3.01 o 
  -9   3   9        1.78        2.10      2.24 o 
  -8   3   9        1.43        2.98      1.50 o 
  -7   3   9        0.01        1.38      1.69 o 
  -6   3   9       64.75       62.31      2.37 o 
  -5   3   9      147.74      140.57      3.78 o 
  -4   3   9      535.30      518.42     10.14 o 
  -3   3   9     1067.53     1003.94      9.26 o 
  -2   3   9      920.46      889.36      7.84 o 
  -1   3   9     1128.50     1054.33      8.23 o 
   0   3   9      269.99      265.67      4.27 o 
   1   3   9      184.13      184.14      5.00 o 
   2   3   9       19.62       19.54      2.42 o 
   3   3   9        1.14        0.39      2.24 o 
   4   3   9        1.76        2.13      2.67 o 
   5   3   9        1.61       -1.20      2.62 o 
   6   3   9       40.39       36.03      4.10 o 
 -11   4   9        3.90        2.68      3.84 o 
 -10   4   9       29.63       26.64      4.30 o 
  -9   4   9        0.05       -0.29      2.60 o 
  -8   4   9       27.80       29.64      2.31 o 
  -7   4   9      109.54      106.76      4.61 o 
  -6   4   9       78.32       88.64      3.02 o 
  -5   4   9      440.24      416.68      5.41 o 
  -4   4   9      417.97      434.38      9.19 o 
  -3   4   9      345.55      316.21      4.71 o 
  -2   4   9      350.66      343.16      4.35 o 
  -1   4   9      105.21      101.46      2.49 o 
   0   4   9       39.80       33.56      1.68 o 
   1   4   9       26.52       34.19      2.76 o 
   2   4   9      784.80      777.69     10.52 o 
   3   4   9        5.62        7.13      2.46 o 
   4   4   9      915.04      933.68     15.24 o 
   5   4   9       11.04       10.89      3.08 o 
   6   4   9      342.25      330.81     12.33 o 
 -11   5   9        9.23       10.46      5.63 o 
 -10   5   9        9.40       10.78      5.06 o 
  -9   5   9        3.40        6.83      3.16 o 
  -8   5   9        8.26        8.11      1.81 o 
  -7   5   9       15.21       18.36      1.80 o 
  -6   5   9       53.05       60.02      2.94 o 
  -5   5   9      115.07      122.94      4.26 o 
  -4   5   9      259.98      253.47      4.42 o 
  -3   5   9      135.40      130.44      3.21 o 
  -2   5   9       37.37       24.66      1.53 o 
  -1   5   9       72.26       58.14      2.03 o 
   0   5   9     1891.98     1821.56     12.81 o 
   1   5   9      120.97      108.81      3.92 o 
   2   5   9     1698.52     1741.70     18.49 o 
   3   5   9       95.15      104.02      4.99 o 
   4   5   9      181.93      203.01      7.63 o 
   5   5   9        8.92       12.46      3.60 o 
   6   5   9       39.22       43.58      4.31 o 
 -10   6   9       18.78       25.00      4.53 o 
  -9   6   9       77.37       76.48      5.28 o 
  -8   6   9       35.61       35.70      2.65 o 
  -7   6   9        2.28        1.56      1.37 o 
  -6   6   9       19.29       19.89      1.67 o 
  -5   6   9       15.29       15.52      1.46 o 
  -4   6   9       22.04       21.75      1.56 o 
  -3   6   9       38.02       35.08      1.91 o 
  -2   6   9      316.06      319.76      4.12 o 
  -1   6   9      704.15      685.91      6.26 o 
   0   6   9       58.45       75.94      2.38 o 
   1   6   9     1075.00     1102.45     12.24 o 
   2   6   9      220.71      217.12      7.37 o 
   3   6   9      405.90      420.13      8.65 o 
   4   6   9      617.70      672.13     12.65 o 
   5   6   9        7.40       11.97      3.40 o 
   6   6   9      367.97      378.45     12.37 o 
 -10   7   9        9.23        8.89      2.97 o 
  -9   7   9       17.67       18.11      2.87 o 
  -8   7   9       37.64       44.98      3.62 o 
  -7   7   9        0.02       -1.15      1.15 o 
  -6   7   9       20.76       20.79      3.13 o 
  -5   7   9      613.19      595.96      7.42 o 
  -4   7   9      778.37      741.83      8.40 o 
  -3   7   9     2637.83     2497.22     20.12 o 
  -2   7   9     1373.11     1271.03     10.32 o 
  -1   7   9     2324.54     2211.54     15.19 o 
   0   7   9      526.19      516.53      5.63 o 
   1   7   9      523.84      502.27      7.19 o 
   2   7   9      236.63      249.52      6.61 o 
   3   7   9        1.47        4.03      2.58 o 
   4   7   9      202.28      209.89      7.76 o 
   5   7   9      102.78      106.35      6.33 o 
   6   7   9      106.11       97.69      5.59 o 
 -10   8   9       88.44       94.66      9.52 o 
  -9   8   9      188.86      191.01      5.95 o 
  -8   8   9        6.59        5.47      2.47 o 
  -7   8   9        0.01       -1.31      1.31 o 
  -6   8   9       78.82       84.87      2.72 o 
  -5   8   9      151.71      148.20      3.58 o 
  -4   8   9        0.52        1.35      1.11 o 
  -3   8   9       15.63       13.67      1.56 o 
  -2   8   9      806.11      733.37      7.06 o 
  -1   8   9      146.79      141.43      3.06 o 
   0   8   9      978.85      949.97      8.56 o 
   1   8   9      242.81      240.69      6.08 o 
   2   8   9      169.22      172.96      5.72 o 
   3   8   9       71.67       72.84      4.44 o 
   4   8   9        0.63       -1.97      2.74 o 
   5   8   9        0.29       -2.93      2.93 o 
   6   8   9        0.02       -2.84      2.84 o 
 -10   9   9        0.74       -3.13      3.16 o 
  -9   9   9        5.74        4.78      2.27 o 
  -8   9   9       21.05       20.78      2.64 o 
  -7   9   9       15.13       13.92      1.74 o 
  -6   9   9       11.50       14.39      1.62 o 
  -5   9   9       23.60       26.96      1.96 o 
  -4   9   9       36.30       34.21      1.93 o 
  -3   9   9      367.65      399.34      5.61 o 
  -2   9   9      220.51      204.44      3.59 o 
  -1   9   9      488.27      501.78      5.48 o 
   0   9   9      157.35      146.79      3.64 o 
   1   9   9      106.29      113.34      4.03 o 
   2   9   9        6.77        6.22      2.14 o 
   3   9   9        1.55        2.48      2.33 o 
   4   9   9        3.09       -0.03      2.69 o 
   5   9   9        4.76        0.77      3.03 o 
   6   9   9        3.08       -3.07      3.07 o 
 -10  10   9        1.47       -2.73      3.31 o 
  -9  10   9       24.53       27.81      3.08 o 
  -8  10   9       65.07       63.98      3.09 o 
  -7  10   9      149.86      156.18      4.14 o 
  -6  10   9       83.16       84.11      3.01 o 
  -5  10   9      108.32       93.29      3.32 o 
  -4  10   9       36.18       34.78      2.03 o 
  -3  10   9       56.24       61.49      2.62 o 
  -2  10   9      514.66      491.61      6.00 o 
  -1  10   9      364.60      329.15      4.55 o 
   0  10   9      131.69      139.25      3.77 o 
   1  10   9      189.15      181.37      5.16 o 
   2  10   9       17.71       16.23      2.85 o 
   3  10   9       22.94       20.33      2.92 o 
   4  10   9       45.30       46.66      4.05 o 
   5  10   9        0.27       -0.81      2.92 o 
   6  10   9        6.01        4.04      4.51 o 
 -10  11   9       45.99       50.58      4.51 o 
  -9  11   9        2.33        0.28      2.28 o 
  -8  11   9       25.89       25.96      2.51 o 
  -7  11   9       99.72      102.89      3.96 o 
  -6  11   9      145.21      148.09      3.89 o 
  -5  11   9     1247.92     1187.60     13.50 o 
  -4  11   9     1106.65     1079.29     10.65 o 
  -3  11   9     2988.58     2819.86     23.25 o 
  -2  11   9      901.33      903.44      8.85 o 
  -1  11   9     1640.41     1546.35     12.54 o 
   0  11   9       47.08       45.67      2.52 o 
   1  11   9      179.64      171.05      5.18 o 
   2  11   9       43.02       41.03      4.27 o 
   3  11   9        4.33        2.50      2.41 o 
   4  11   9       42.03       33.26      4.11 o 
   5  11   9        0.05       -2.44      2.89 o 
   6  11   9        1.68       -2.17      3.28 o 
 -10  12   9      101.42      102.79      5.56 o 
  -9  12   9        0.74        2.17      2.08 o 
  -8  12   9       61.50       58.63      3.88 o 
  -7  12   9        0.49       -0.95      1.58 o 
  -6  12   9        2.82        0.04      1.44 o 
  -5  12   9        0.20       -0.11      1.45 o 
  -4  12   9       29.88       23.80      1.92 o 
  -3  12   9        1.88        1.77      1.38 o 
  -2  12   9       53.11       59.51      2.52 o 
  -1  12   9       55.86       47.20      2.40 o 
   0  12   9      637.54      613.06      8.28 o 
   1  12   9      115.62      117.71      4.39 o 
   2  12   9      610.05      625.75     11.22 o 
   3  12   9       88.12       81.43      5.26 o 
   4  12   9      140.28      144.32      6.45 o 
   5  12   9       20.18       15.26      4.85 o 
   6  12   9        4.06       -0.31      3.31 o 
 -10  13   9        2.76       -1.54      3.67 o 
  -9  13   9      109.87      111.03      6.60 o 
  -8  13   9       56.03       58.40      3.04 o 
  -7  13   9      231.57      229.03      5.33 o 
  -6  13   9      352.20      325.08      5.80 o 
  -5  13   9      154.96      133.30      4.10 o 
  -4  13   9      229.95      196.10      4.13 o 
  -3  13   9      221.88      186.54      4.79 o 
  -2  13   9       49.65       47.46      2.37 o 
  -1  13   9      795.59      782.20      8.76 o 
   0  13   9      370.12      351.29      6.55 o 
   1  13   9      798.35      797.42     12.11 o 
   2  13   9       82.54       87.10      4.94 o 
   3  13   9       88.63       85.88      7.51 o 
   4  13   9        1.45       -0.30      3.32 o 
   5  13   9       18.05       18.90      4.05 o 
   6  13   9        4.43        7.93      3.60 o 
 -10  14   9        6.86        6.33      4.35 o 
  -9  14   9        0.09       -0.91      2.17 o 
  -8  14   9       87.62       80.97      3.64 o 
  -7  14   9        0.27        0.87      1.83 o 
  -6  14   9      184.46      167.03      4.45 o 
  -5  14   9       24.85       25.40      1.82 o 
  -4  14   9       58.22       61.02      2.76 o 
  -3  14   9      133.08      135.04      3.96 o 
  -2  14   9        3.23        7.06      1.58 o 
  -1  14   9       12.93       19.12      2.00 o 
   0  14   9       57.10       71.26      3.52 o 
   1  14   9      193.49      185.92      6.40 o 
   2  14   9      260.10      269.97      7.70 o 
   3  14   9      286.63      296.91     11.76 o 
   4  14   9      250.48      272.19     11.66 o 
   5  14   9       56.96       56.29      5.55 o 
 -10  15   9       43.40       43.21      8.96 o 
  -9  15   9       98.31      106.19      4.95 o 
  -8  15   9      187.71      181.31      5.17 o 
  -7  15   9      215.26      212.85      5.57 o 
  -6  15   9      180.00      183.58      4.81 o 
  -5  15   9       18.91       22.24      1.85 o 
  -4  15   9        1.19        4.25      1.50 o 
  -3  15   9      146.44      115.30      3.77 o 
  -2  15   9      133.61       89.77      3.28 o 
  -1  15   9      172.46      142.93      3.97 o 
   0  15   9       80.11       58.97      3.53 o 
   1  15   9        0.82        1.91      2.50 o 
   2  15   9        4.33        7.02      3.02 o 
   3  15   9       29.67       30.25      4.46 o 
   4  15   9       30.54       52.41      5.77 o 
   5  15   9       19.66       20.02      6.35 o 
  -9  16   9        1.90        2.96      2.90 o 
  -8  16   9        0.99        1.18      2.05 o 
  -7  16   9      264.27      255.53      6.08 o 
  -6  16   9      153.56      135.51      4.62 o 
  -5  16   9      529.67      507.95      6.85 o 
  -4  16   9      649.52      581.27      7.69 o 
  -3  16   9       42.37       35.93      2.74 o 
  -2  16   9      513.49      473.45      7.05 o 
  -1  16   9      144.54      141.07      3.82 o 
   0  16   9        9.07       17.07      2.89 o 
   1  16   9      158.71      158.30      6.64 o 
   2  16   9       96.65       88.54      5.22 o 
   3  16   9       46.32       50.21      5.81 o 
   4  16   9       47.58       48.38      5.92 o 
   5  16   9       12.46        6.59      4.49 o 
  -9  17   9      212.72      220.94      8.32 o 
  -8  17   9      154.63      165.55      5.39 o 
  -7  17   9      135.16      132.22      5.10 o 
  -6  17   9      105.55       98.15      4.06 o 
  -5  17   9       35.39       33.65      2.19 o 
  -4  17   9       33.95       36.95      2.46 o 
  -3  17   9       23.70       13.32      1.90 o 
  -2  17   9       10.10        0.43      1.77 o 
  -1  17   9       32.80       29.05      2.54 o 
   0  17   9       93.64       71.02      4.49 o 
   1  17   9        3.37        3.91      3.16 o 
   2  17   9       39.24       24.73      3.80 o 
   3  17   9        0.77        0.65      3.47 o 
   4  17   9        0.00       -0.90      4.14 o 
   5  17   9        0.30        4.52      4.30 o 
  -9  18   9       14.41        6.03      4.35 o 
  -8  18   9      256.16      262.36      6.64 o 
  -7  18   9        0.57       -0.80      1.85 o 
  -6  18   9      367.89      351.00      6.84 o 
  -5  18   9       10.37        6.92      2.14 o 
  -4  18   9       52.15       41.62      2.61 o 
  -3  18   9        2.27        1.19      1.57 o 
  -2  18   9       80.67       90.73      3.87 o 
  -1  18   9       60.80       56.32      3.80 o 
   0  18   9      232.26      259.01      6.80 o 
   1  18   9       21.19       18.00      3.73 o 
   2  18   9      118.67      112.87      5.92 o 
   3  18   9        8.49       10.21      3.96 o 
   4  18   9       26.75       31.83      5.23 o 
   5  18   9       38.24       39.23      6.37 o 
  -9  19   9        0.06        2.57      3.79 o 
  -8  19   9       10.90        6.41      2.71 o 
  -7  19   9        0.21       -1.50      1.92 o 
  -6  19   9       89.84       87.41      4.14 o 
  -5  19   9       32.18       26.52      2.25 o 
  -4  19   9      468.17      421.82      8.77 o 
  -3  19   9       51.01       39.70      2.78 o 
  -2  19   9      282.31      270.30      5.93 o 
  -1  19   9        1.20       -1.93      1.93 o 
   0  19   9        4.99        2.97      2.62 o 
   1  19   9        6.83        0.55      3.55 o 
   2  19   9        3.15        9.32      3.88 o 
   3  19   9        1.26        1.93      3.63 o 
   4  19   9        9.73       10.70      4.29 o 
   5  19   9        1.57        0.66      4.92 o 
  -9  20   9        2.76       -0.05      3.99 o 
  -8  20   9       21.18       10.88      3.49 o 
  -7  20   9       25.05       17.97      2.78 o 
  -6  20   9       15.77       10.71      2.81 o 
  -5  20   9       19.63       20.01      2.19 o 
  -4  20   9        1.97        2.52      1.72 o 
  -3  20   9        0.54        1.21      1.98 o 
  -2  20   9        0.18       -1.87      1.87 o 
  -1  20   9        0.08       -1.27      2.22 o 
   0  20   9       11.85       17.38      3.10 o 
   1  20   9        1.84       -1.21      3.74 o 
   2  20   9       47.86       43.32      5.02 o 
   3  20   9        1.20       -0.41      3.86 o 
   4  20   9       28.24       23.32      4.80 o 
  -8  21   9       14.62       13.76      3.42 o 
  -7  21   9       16.50       14.72      2.81 o 
  -6  21   9       17.23       14.71      2.67 o 
  -5  21   9       69.13       82.54      3.57 o 
  -4  21   9        0.02        0.44      1.83 o 
  -3  21   9      108.70      111.08      4.71 o 
  -2  21   9        0.09        0.15      2.00 o 
  -1  21   9       62.92       58.68      4.67 o 
   0  21   9       23.42       24.67      3.18 o 
   1  21   9        8.40       14.28      4.23 o 
   2  21   9       25.30       25.21      4.63 o 
   3  21   9        2.64       -0.56      3.68 o 
   4  21   9        0.69        4.50      5.26 o 
  -8  22   9       32.92       32.52      4.88 o 
  -7  22   9       48.90       51.07      4.11 o 
  -6  22   9        4.08        2.49      3.97 o 
  -5  22   9       64.29       64.09      3.49 o 
  -4  22   9        6.91        7.47      2.39 o 
  -3  22   9        2.10        0.28      2.22 o 
  -2  22   9       61.29       63.63      3.72 o 
  -1  22   9       94.09      103.46      5.85 o 
   0  22   9       75.04       74.78      4.83 o 
   1  22   9       50.98       55.82      5.57 o 
   2  22   9       29.71       39.80      6.53 o 
   3  22   9        3.40       -1.29      4.53 o 
   4  22   9        4.71        8.20      4.53 o 
  -8  23   9       18.20       18.30      5.07 o 
  -7  23   9       15.89       10.34      3.80 o 
  -6  23   9        1.14       -0.58      2.46 o 
  -5  23   9       45.68       45.98      3.38 o 
  -4  23   9        0.63        3.17      2.35 o 
  -3  23   9      225.21      217.19      6.28 o 
  -2  23   9        5.26        5.07      2.39 o 
  -1  23   9       63.21       65.07      5.16 o 
   0  23   9       57.05       61.18      5.34 o 
   1  23   9       28.05       22.93      5.51 o 
   2  23   9       59.74       70.61      7.76 o 
   3  23   9       79.75       74.93      7.31 o 
   4  23   9       14.14       16.53      5.42 o 
  -7  24   9       13.40       12.07      3.30 o 
  -6  24   9      110.59      131.12      5.63 o 
  -5  24   9       51.27       49.79      3.55 o 
  -4  24   9       58.31       67.98      4.34 o 
  -3  24   9       39.64       41.35      3.51 o 
  -2  24   9        5.49        3.30      3.30 o 
  -1  24   9        4.77        9.96      3.66 o 
   0  24   9        0.99        2.20      3.96 o 
   1  24   9        2.51        0.92      4.21 o 
   2  24   9        0.31       -4.77      4.77 o 
   3  24   9       21.46       13.91      5.86 o 
  -7  25   9       15.87       14.33      3.95 o 
  -6  25   9      121.19      127.62      6.30 o 
  -5  25   9      215.50      229.88      7.49 o 
  -4  25   9      174.76      187.00      6.61 o 
  -3  25   9      436.50      487.20      9.25 o 
  -2  25   9       81.10       76.50      5.23 o 
  -1  25   9      218.40      243.18      8.37 o 
   0  25   9        3.10        3.56      4.08 o 
   1  25   9       25.52       16.40      4.67 o 
   2  25   9       80.76      102.34      9.00 o 
   3  25   9        2.68        3.89      6.41 o 
  -7  26   9       25.06       25.10      4.22 o 
  -6  26   9        8.96        8.42      3.52 o 
  -5  26   9       33.12       27.96      3.59 o 
  -4  26   9       46.91       46.44      4.10 o 
  -3  26   9       31.82       29.13      3.49 o 
  -2  26   9      142.07      159.66      7.48 o 
  -1  26   9      307.55      336.94      9.70 o 
   0  26   9       46.45       44.11      5.87 o 
   1  26   9      269.60      293.55      9.49 o 
   2  26   9        4.74       10.20      6.19 o 
   3  26   9       45.94       53.03     14.59 o 
  -6  27   9      133.35      119.44      8.00 o 
  -5  27   9       36.13       26.64      3.77 o 
  -4  27   9       17.45       17.27      3.31 o 
  -3  27   9      147.94      171.29      6.47 o 
  -2  27   9       63.02       63.46      5.61 o 
  -1  27   9      161.97      185.89     10.12 o 
   0  27   9      137.37      131.60      8.26 o 
   1  27   9       36.77       35.59      6.75 o 
   2  27   9       50.63       58.26      7.05 o 
  -6  28   9       34.30       34.35      5.64 o 
  -5  28   9        3.46        5.00      3.19 o 
  -4  28   9        1.83        1.24      3.11 o 
  -3  28   9       10.05        6.42      3.41 o 
  -2  28   9        8.33        3.27      4.09 o 
  -1  28   9        5.52        2.25      6.36 o 
   0  28   9        0.02       -4.55      4.55 o 
   1  28   9        9.79        5.27      6.31 o 
   2  28   9        1.10        6.07      5.38 o 
  -5  29   9       90.78       94.66      6.08 o 
  -4  29   9       11.72       12.55      3.65 o 
  -3  29   9       83.12       93.90      6.95 o 
  -2  29   9        0.11       -3.77      3.77 o 
  -1  29   9       19.03       16.17      6.33 o 
   0  29   9       18.68       13.42      6.35 o 
   1  29   9        0.98        3.98      6.27 o 
  -4  30   9        3.52        2.36      5.36 o 
  -3  30   9        1.71        0.34      4.47 o 
  -2  30   9       18.90       21.65      8.00 o 
  -1  30   9       13.90        5.96      6.30 o 
   0  30   9       57.57       55.32      9.32 o 
  -3  31   9       18.97       17.77      6.21 o 
  -2  31   9       29.04       27.04     17.35 o 
  -1  31   9       28.01       32.83     10.80 o 
 -11   0  10       11.19       14.00      5.25 o 
 -10   0  10        7.95        5.84      4.55 o 
  -9   0  10       34.48       25.66      6.97 o 
  -8   0  10       29.40       31.57      3.18 o 
  -7   0  10        3.15        3.91      1.89 o 
  -6   0  10       15.04       12.37      2.15 o 
  -5   0  10      195.61      187.26      4.50 o 
  -4   0  10        8.98        3.77      1.50 o 
  -3   0  10      170.94      149.31      4.26 o 
  -2   0  10       59.17       50.31      2.65 o 
  -1   0  10        4.79        8.24      2.14 o 
   0   0  10       13.12        9.93      2.46 o 
   1   0  10       13.82       14.30      3.37 o 
   2   0  10        0.34        1.19      3.59 o 
   3   0  10        3.33       -0.37      3.74 o 
   4   0  10        1.47        0.42      3.60 o 
   5   0  10        0.21       -2.93      4.61 o 
   6   0  10        2.80       -1.23      4.34 o 
 -11   1  10       96.76      105.43      6.53 o 
 -10   1  10       75.44       91.87      5.90 o 
  -9   1  10      140.82      144.24      4.93 o 
  -8   1  10      151.81      161.37      5.22 o 
  -7   1  10       87.74       91.28      2.94 o 
  -6   1  10      118.27      120.01      3.48 o 
  -5   1  10       37.75       36.81      1.56 o 
  -4   1  10       27.18       23.80      1.56 o 
  -3   1  10       12.79       13.72      1.37 o 
  -2   1  10       12.21        8.03      1.17 o 
  -1   1  10        0.05       -0.01      1.11 o 
   0   1  10        5.60        2.80      1.64 o 
   1   1  10        0.27       -0.90      1.88 o 
   2   1  10        0.62       -0.66      2.29 o 
   3   1  10        0.01       -1.71      2.39 o 
   4   1  10        3.04       -2.63      2.63 o 
   5   1  10        0.02       -1.68      2.95 o 
   6   1  10        0.25       -1.38      3.15 o 
 -11   2  10       22.95       21.33      6.35 o 
 -10   2  10       18.95       16.69      3.42 o 
  -9   2  10        0.07        1.42      3.55 o 
  -8   2  10        1.13        1.44      1.43 o 
  -7   2  10      231.12      230.67      4.37 o 
  -6   2  10      185.36      191.13      3.96 o 
  -5   2  10      828.29      778.39      7.13 o 
  -4   2  10      504.83      498.43      5.92 o 
  -3   2  10      558.29      479.99      5.70 o 
  -2   2  10      236.51      231.68      3.49 o 
  -1   2  10       11.38        5.50      1.27 o 
   0   2  10        0.13       -0.95      1.51 o 
   1   2  10       12.55        9.76      2.25 o 
   2   2  10       29.96       31.93      4.50 o 
   3   2  10       19.93       17.30      3.99 o 
   4   2  10        8.27        7.48      2.96 o 
   5   2  10       14.04       13.88      5.43 o 
   6   2  10        6.07        9.20      3.53 o 
 -11   3  10        3.31       -3.55      3.55 o 
 -10   3  10        9.84        5.64      3.38 o 
  -9   3  10      134.90      140.75      8.80 o 
  -8   3  10      114.99      121.04      3.12 o 
  -7   3  10      462.45      465.33      6.81 o 
  -6   3  10      324.47      318.43      5.28 o 
  -5   3  10      264.58      259.63      3.55 o 
  -4   3  10      157.09      135.20      3.14 o 
  -3   3  10        1.84       -1.03      1.07 o 
  -2   3  10      167.12      190.96      3.19 o 
  -1   3  10      187.39      140.63      3.17 o 
   0   3  10      536.11      566.92      7.41 o 
   1   3  10      310.13      275.79      6.13 o 
   2   3  10       58.73       66.10      4.14 o 
   3   3  10      180.50      165.99      6.40 o 
   4   3  10       52.90       51.49      5.17 o 
   5   3  10       40.52       32.93      4.34 o 
   6   3  10       69.73       58.18      4.95 o 
 -11   4  10        2.83        0.84      5.49 o 
 -10   4  10       14.35       11.11      3.88 o 
  -9   4  10       25.55       19.81      3.16 o 
  -8   4  10       23.12       21.99      2.29 o 
  -7   4  10       19.44       16.47      1.71 o 
  -6   4  10        9.91        9.31      1.53 o 
  -5   4  10       91.81       84.88      2.39 o 
  -4   4  10      783.16      756.37      8.12 o 
  -3   4  10      930.56      838.08      8.18 o 
  -2   4  10     2526.38     2431.20     17.70 o 
  -1   4  10     1465.02     1370.82     10.95 o 
   0   4  10     1565.31     1544.74     14.98 o 
   1   4  10      452.14      456.12      7.77 o 
   2   4  10      326.54      336.99      7.82 o 
   3   4  10        2.33        2.15      2.95 o 
   4   4  10      143.51      137.80      6.28 o 
   5   4  10       51.19       54.94      4.61 o 
   6   4  10      122.07      114.03      7.36 o 
 -10   5  10        6.82        3.36      2.52 o 
  -9   5  10      107.28      111.57      4.37 o 
  -8   5  10        0.69        1.16      1.48 o 
  -7   5  10       34.67       33.18      2.11 o 
  -6   5  10       22.49       24.46      1.91 o 
  -5   5  10      120.60      117.70      3.23 o 
  -4   5  10      194.43      193.84      4.50 o 
  -3   5  10      302.98      262.76      4.21 o 
  -2   5  10      760.68      637.75      6.70 o 
  -1   5  10       20.68       25.45      1.80 o 
   0   5  10      798.84      653.15      9.92 o 
   1   5  10      856.35      874.82     11.39 o 
   2   5  10      243.56      229.40      6.95 o 
   3   5  10     1245.37     1287.02     17.40 o 
   4   5  10        0.64       -0.63      3.05 o 
   5   5  10      595.42      569.38     12.34 o 
   6   5  10       46.31       51.34      4.78 o 
 -10   6  10        2.10        8.53      3.84 o 
  -9   6  10       11.25        8.74      2.21 o 
  -8   6  10       16.28       18.60      2.01 o 
  -7   6  10      158.90      151.83      4.52 o 
  -6   6  10       17.55       17.24      2.71 o 
  -5   6  10       94.10       79.29      3.12 o 
  -4   6  10      154.89      135.64      3.69 o 
  -3   6  10      239.59      252.36      4.40 o 
  -2   6  10      487.64      453.69      5.54 o 
  -1   6  10     1406.27     1361.27     10.65 o 
   0   6  10       44.44       36.01      2.70 o 
   1   6  10     1177.54     1147.95     13.67 o 
   2   6  10     1475.51     1428.80     18.17 o 
   3   6  10      242.34      248.73      7.52 o 
   4   6  10     1345.48     1351.21     20.05 o 
   5   6  10        0.56        3.81      3.57 o 
   6   6  10      319.83      306.14     15.04 o 
 -10   7  10       38.17       41.53      5.74 o 
  -9   7  10       29.20       27.17      2.84 o 
  -8   7  10       20.62       18.03      2.34 o 
  -7   7  10        8.97        6.46      1.62 o 
  -6   7  10       26.24       30.51      1.96 o 
  -5   7  10        0.02       -0.58      1.22 o 
  -4   7  10        1.11       -0.32      1.12 o 
  -3   7  10       84.70      108.20      3.11 o 
  -2   7  10      676.68      574.51      6.10 o 
  -1   7  10      445.30      494.71      5.56 o 
   0   7  10     1823.20     1700.05     18.04 o 
   1   7  10      570.00      597.30      9.60 o 
   2   7  10      759.18      756.37     18.13 o 
   3   7  10      355.99      344.64      8.42 o 
   4   7  10        9.93       14.68      3.52 o 
   5   7  10      172.29      168.89      7.74 o 
   6   7  10       79.69       84.75      6.27 o 
 -10   8  10       98.79       93.02      5.91 o 
  -9   8  10      210.86      207.10      5.97 o 
  -8   8  10      690.54      697.10      8.71 o 
  -7   8  10      827.97      836.76     14.91 o 
  -6   8  10     1641.95     1584.65     15.00 o 
  -5   8  10     1225.82     1224.40     11.79 o 
  -4   8  10     1506.91     1450.93     13.74 o 
  -3   8  10      648.77      619.52      8.58 o 
  -2   8  10      469.42      443.06      5.45 o 
  -1   8  10      106.27       91.02      2.78 o 
   0   8  10       62.75       63.54      3.61 o 
   1   8  10        9.22        5.64      2.43 o 
   2   8  10        4.80        1.62      2.54 o 
   3   8  10       17.15       15.06      3.22 o 
   4   8  10       12.18       10.72      3.40 o 
   5   8  10       21.48       21.41      4.19 o 
   6   8  10       29.36       26.73      4.70 o 
 -10   9  10      344.90      366.68      8.37 o 
  -9   9  10      628.64      651.70     10.88 o 
  -8   9  10      214.74      234.96      6.89 o 
  -7   9  10      331.71      336.80      6.11 o 
  -6   9  10      113.97      109.87      3.49 o 
  -5   9  10       37.35       43.36      2.09 o 
  -4   9  10     1348.00     1284.58     14.14 o 
  -3   9  10      331.47      312.88      5.02 o 
  -2   9  10      714.43      691.20      7.14 o 
  -1   9  10       13.01       10.17      1.51 o 
   0   9  10        0.00       -1.76      2.11 o 
   1   9  10      104.00       96.17      4.49 o 
   2   9  10       46.61       45.48      3.99 o 
   3   9  10       70.51       62.22      4.93 o 
   4   9  10        0.40       -2.28      2.92 o 
   5   9  10        0.85        1.38      3.48 o 
   6   9  10        8.42        7.81      3.81 o 
 -10  10  10      114.42      111.36      5.52 o 
  -9  10  10      608.44      621.69      9.48 o 
  -8  10  10     1049.29     1046.03     13.16 o 
  -7  10  10     1946.97     1938.00     19.34 o 
  -6  10  10     2207.87     2205.85     20.64 o 
  -5  10  10     2001.70     1960.54     17.46 o 
  -4  10  10     1356.52     1308.46     12.50 o 
  -3  10  10      341.15      319.73      5.12 o 
  -2  10  10      115.06      110.36      3.10 o 
  -1  10  10       34.37       35.81      2.28 o 
   0  10  10        4.34        2.87      2.22 o 
   1  10  10       24.81       19.79      2.81 o 
   2  10  10        4.13        2.83      2.71 o 
   3  10  10        4.04        2.50      3.14 o 
   4  10  10       66.71       63.13      5.28 o 
   5  10  10        5.74        6.40      3.72 o 
 -10  11  10      129.26      140.17      6.35 o 
  -9  11  10      125.92      126.75      5.00 o 
  -8  11  10      223.58      223.72      5.49 o 
  -7  11  10       52.72       56.24      3.15 o 
  -6  11  10       96.31       96.64      3.56 o 
  -5  11  10       12.93       14.15      1.62 o 
  -4  11  10       22.62       27.52      2.03 o 
  -3  11  10        8.19        8.05      1.54 o 
  -2  11  10      441.71      417.38      5.73 o 
  -1  11  10       56.22       60.44      2.77 o 
   0  11  10      418.97      407.40      8.10 o 
   1  11  10       23.56       18.49      2.85 o 
   2  11  10       56.11       63.01      4.80 o 
   3  11  10        0.41        3.80      3.77 o 
   4  11  10        0.06       -0.10      3.50 o 
   5  11  10        0.60       -2.11      3.74 o 
 -10  12  10       11.34       11.37      3.68 o 
  -9  12  10      153.15      145.02      5.05 o 
  -8  12  10       14.81       13.80      2.11 o 
  -7  12  10      134.31      130.69      4.41 o 
  -6  12  10        7.66        5.89      1.71 o 
  -5  12  10      219.71      205.12      4.13 o 
  -4  12  10      248.41      247.67      4.72 o 
  -3  12  10      607.35      588.11      7.32 o 
  -2  12  10      445.67      419.50      5.82 o 
  -1  12  10      398.23      418.45      6.11 o 
   0  12  10       87.18       95.04      4.52 o 
   1  12  10        0.01       -1.66      2.69 o 
   2  12  10        9.92       10.14      3.16 o 
   3  12  10       68.31       55.46      6.19 o 
   4  12  10       33.03       29.99      5.44 o 
   5  12  10       20.69       19.41      4.58 o 
 -10  13  10        0.03        5.00      3.53 o 
  -9  13  10        4.41        5.20      2.70 o 
  -8  13  10        7.69        4.54      1.91 o 
  -7  13  10       29.30       24.73      2.51 o 
  -6  13  10      100.37       92.49      3.65 o 
  -5  13  10      196.32      170.56      3.97 o 
  -4  13  10      200.21      157.99      5.15 o 
  -3  13  10      400.22      327.49      5.40 o 
  -2  13  10       43.18       27.87      2.45 o 
  -1  13  10      469.22      402.10      6.05 o 
   0  13  10       28.87       34.92      3.26 o 
   1  13  10      226.56      189.99      7.62 o 
   2  13  10       52.08       51.52      4.38 o 
   3  13  10       45.20       44.43      4.96 o 
   4  13  10        0.21       -1.61      3.59 o 
   5  13  10       10.79       12.71      4.62 o 
 -10  14  10        2.24        1.42      2.96 o 
  -9  14  10       11.09        8.18      2.59 o 
  -8  14  10       39.34       35.87      2.89 o 
  -7  14  10      129.33      124.80      4.05 o 
  -6  14  10      121.56      105.28      4.00 o 
  -5  14  10      100.09       78.76      3.08 o 
  -4  14  10      109.50       86.21      3.32 o 
  -3  14  10        6.41       10.42      1.72 o 
  -2  14  10       25.09       16.36      1.97 o 
  -1  14  10       25.54       26.85      2.27 o 
   0  14  10        1.19        1.76      2.58 o 
   1  14  10       42.69       48.09      4.74 o 
   2  14  10       10.82       11.89      3.37 o 
   3  14  10      112.18      139.34      7.56 o 
   4  14  10       34.28       36.11      5.01 o 
   5  14  10       15.92       14.77      5.04 o 
  -9  15  10        1.07        2.50      2.92 o 
  -8  15  10        0.15       -1.94      1.94 o 
  -7  15  10       31.83       28.39      2.51 o 
  -6  15  10        4.48        3.03      1.67 o 
  -5  15  10      279.13      264.24      5.18 o 
  -4  15  10       30.44       23.80      2.55 o 
  -3  15  10      329.58      294.01      5.28 o 
  -2  15  10      174.14      143.83      4.82 o 
  -1  15  10       64.03       42.16      2.59 o 
   0  15  10      305.84      270.23      6.87 o 
   1  15  10       35.51       32.05      5.65 o 
   2  15  10      183.82      199.24      7.48 o 
   3  15  10      117.64      122.05     10.81 o 
   4  15  10       59.87       62.11      5.83 o 
   5  15  10      114.06      118.03      8.19 o 
  -9  16  10       14.40       11.44      3.15 o 
  -8  16  10       36.03       35.32      3.39 o 
  -7  16  10        0.12       -0.10      1.75 o 
  -6  16  10        6.65        2.54      1.80 o 
  -5  16  10        0.92        3.60      1.53 o 
  -4  16  10       13.92        6.90      1.74 o 
  -3  16  10       32.44       26.22      2.29 o 
  -2  16  10       96.99      106.20      4.33 o 
  -1  16  10       86.44       66.35      3.55 o 
   0  16  10      122.50      126.43      5.21 o 
   1  16  10        9.17       13.20      5.09 o 
   2  16  10       28.48       28.21      6.97 o 
   3  16  10       17.16       14.30      4.25 o 
   4  16  10        0.11        3.27      3.99 o 
   5  16  10       27.13       31.49      6.41 o 
  -9  17  10       49.47       40.18      4.16 o 
  -8  17  10       18.06        9.73      4.17 o 
  -7  17  10        4.15        3.29      1.91 o 
  -6  17  10       82.18       78.40      3.81 o 
  -5  17  10      107.16      107.71      3.68 o 
  -4  17  10       83.49       79.32      3.43 o 
  -3  17  10       91.08       92.04      3.75 o 
  -2  17  10        4.74        6.67      2.09 o 
  -1  17  10       71.75       64.64      3.72 o 
   0  17  10        5.48        1.87      2.73 o 
   1  17  10      315.06      310.56     10.31 o 
   2  17  10        0.07       -0.18      4.55 o 
   3  17  10      129.96      121.36      7.36 o 
   4  17  10        2.58        4.92      4.19 o 
  -9  18  10       19.32       13.40      4.28 o 
  -8  18  10       16.92       18.14      2.85 o 
  -7  18  10        0.51        0.63      1.96 o 
  -6  18  10       36.66       40.53      3.07 o 
  -5  18  10        0.89        2.22      1.64 o 
  -4  18  10        2.98        7.49      1.82 o 
  -3  18  10       13.11       12.15      2.10 o 
  -2  18  10       22.64       20.22      2.62 o 
  -1  18  10        2.78        0.31      2.67 o 
   0  18  10        9.14        4.87      2.80 o 
   1  18  10       17.37       12.36      4.57 o 
   2  18  10        1.20        2.95      4.14 o 
   3  18  10       37.67       39.66      5.26 o 
   4  18  10        0.25        0.25      3.85 o 
  -9  19  10        0.13        2.81      2.90 o 
  -8  19  10        8.29        4.52      2.56 o 
  -7  19  10        5.43        3.88      2.15 o 
  -6  19  10       24.60       23.84      3.02 o 
  -5  19  10       30.78       29.79      2.45 o 
  -4  19  10       92.02       91.07      3.77 o 
  -3  19  10        8.59        7.69      2.41 o 
  -2  19  10       69.54       63.46      3.59 o 
  -1  19  10       25.07       29.90      3.64 o 
   0  19  10       20.40       18.22      3.26 o 
   1  19  10       79.79       84.90      7.10 o 
   2  19  10        2.73        3.45      6.29 o 
   3  19  10       44.19       53.84      6.31 o 
   4  19  10        0.33        0.51      4.29 o 
  -8  20  10       49.46       52.39      6.82 o 
  -7  20  10      143.62      147.60      5.94 o 
  -6  20  10      128.56      132.20      4.95 o 
  -5  20  10       82.86       81.33      3.57 o 
  -4  20  10       27.25       33.05      2.83 o 
  -3  20  10        0.00        0.65      2.14 o 
  -2  20  10        3.79       -1.20      2.04 o 
  -1  20  10       17.55       18.53      3.57 o 
   0  20  10        7.05        5.32      3.79 o 
   1  20  10        0.00       -4.51      4.51 o 
   2  20  10       95.91      104.88      8.87 o 
   3  20  10       13.62        9.88      4.85 o 
   4  20  10       58.74       57.70      6.17 o 
  -8  21  10        8.01        4.50      3.21 o 
  -7  21  10       10.93        8.75      2.76 o 
  -6  21  10        0.55       -0.04      2.11 o 
  -5  21  10       61.82       58.33      4.03 o 
  -4  21  10        4.83        5.08      2.38 o 
  -3  21  10      163.63      173.53      5.88 o 
  -2  21  10        0.82       -0.61      2.17 o 
  -1  21  10       47.79       55.84      4.83 o 
   0  21  10       24.42       16.38      3.58 o 
   1  21  10        0.08       -4.24      4.24 o 
   2  21  10        5.85        2.63      5.20 o 
   3  21  10        0.00        1.11      4.65 o 
   4  21  10        6.44        1.42      6.64 o 
  -8  22  10        0.02       -0.33      4.25 o 
  -7  22  10       37.89       36.43      3.83 o 
  -6  22  10        2.49        1.46      2.45 o 
  -5  22  10      106.72      107.88      4.37 o 
  -4  22  10        3.59       -1.04      2.23 o 
  -3  22  10       52.11       58.02      3.93 o 
  -2  22  10       33.86       34.16      3.23 o 
  -1  22  10        2.04        3.48      3.43 o 
   0  22  10       12.29        9.73      4.01 o 
   1  22  10        4.17        4.65      4.63 o 
   2  22  10        3.24        0.47      5.27 o 
   3  22  10       18.48       20.13      6.33 o 
  -8  23  10       40.00       33.42      5.60 o 
  -7  23  10       34.22       35.36      4.18 o 
  -6  23  10        0.74       -0.93      2.42 o 
  -5  23  10       55.03       59.65      4.80 o 
  -4  23  10       50.22       54.08      4.05 o 
  -3  23  10        0.26       -2.26      2.26 o 
  -2  23  10       26.08       22.23      3.51 o 
  -1  23  10      218.57      231.72      9.16 o 
   0  23  10       17.90       14.00      4.27 o 
   1  23  10      516.67      557.32     14.35 o 
   2  23  10      101.49      126.72      9.67 o 
   3  23  10      349.29      368.20     14.66 o 
  -7  24  10      106.04       98.17      7.24 o 
  -6  24  10       33.59       29.33      3.79 o 
  -5  24  10       27.37       27.08      3.27 o 
  -4  24  10      103.74      111.14      5.39 o 
  -3  24  10       96.79       97.33      5.39 o 
  -2  24  10       77.33       81.23      5.84 o 
  -1  24  10      237.18      246.18     10.55 o 
   0  24  10       32.09       35.92      5.56 o 
   1  24  10       16.85       31.18      5.78 o 
   2  24  10       52.88       44.75      8.71 o 
   3  24  10       59.24       51.62      7.86 o 
  -7  25  10        8.17       10.93      3.59 o 
  -6  25  10       64.67       55.49      4.96 o 
  -5  25  10       59.82       68.14      4.39 o 
  -4  25  10       55.07       59.63      4.38 o 
  -3  25  10       14.75       13.17      3.15 o 
  -2  25  10       42.72       46.76      4.99 o 
  -1  25  10       83.01       89.92      6.57 o 
   0  25  10      116.20      122.32      8.12 o 
   1  25  10      294.99      324.26     13.68 o 
   2  25  10      239.38      284.02     24.42 o 
  -6  26  10       18.02       16.95      4.13 o 
  -5  26  10      210.96      231.09      7.64 o 
  -4  26  10        0.35        0.70      2.93 o 
  -3  26  10      198.93      213.44      6.98 o 
  -2  26  10       31.68       33.97      4.86 o 
  -1  26  10      101.33      125.03      8.91 o 
   0  26  10       37.09       31.59      6.84 o 
   1  26  10       33.73       38.39      8.22 o 
   2  26  10        0.11       -1.35      5.67 o 
  -6  27  10        1.64        1.87      4.23 o 
  -5  27  10       40.95       44.10      4.36 o 
  -4  27  10       10.15       11.00      4.02 o 
  -3  27  10      113.06      111.93      6.37 o 
  -2  27  10       85.71       96.41      6.45 o 
  -1  27  10       38.16       28.93      6.42 o 
   0  27  10      125.55      135.56      9.21 o 
   1  27  10        1.43       -5.97      6.86 o 
  -5  28  10      193.58      213.88     14.88 o 
  -4  28  10       90.23       89.80      5.89 o 
  -3  28  10       84.04       85.51      6.73 o 
  -2  28  10       18.43       23.14      5.52 o 
  -1  28  10       17.00       11.49      6.16 o 
   0  28  10        0.00       -5.39      5.57 o 
   1  28  10        2.06       -1.20      6.06 o 
  -5  29  10        1.72       -3.35      3.35 o 
  -4  29  10        0.06       -0.10      3.69 o 
  -3  29  10        4.19        6.84      5.57 o 
  -2  29  10        3.16        2.22      5.66 o 
  -1  29  10        6.57        3.07      7.24 o 
   0  29  10        0.00       -2.98      5.06 o 
  -4  30  10       35.38       30.45      5.64 o 
  -3  30  10        0.36        2.26      7.23 o 
  -2  30  10       26.64       22.44     11.26 o 
  -1  30  10        3.47        0.71      5.83 o 
 -10   1  11       20.43       27.32      4.28 o 
  -9   1  11      281.12      303.35      5.64 o 
  -8   1  11      146.08      147.47      3.81 o 
  -7   1  11      684.98      659.68      8.32 o 
  -6   1  11      327.67      329.01      6.69 o 
  -5   1  11      205.11      186.73      3.69 o 
  -4   1  11      426.65      413.69      5.59 o 
  -3   1  11       55.66       57.57      2.41 o 
  -2   1  11      126.76      129.75      3.07 o 
  -1   1  11       68.50       62.24      2.51 o 
   0   1  11        3.49        2.64      2.31 o 
   1   1  11        1.55        1.42      2.65 o 
   2   1  11       37.26       43.61      4.19 o 
   3   1  11        7.29        3.95      2.95 o 
   4   1  11        3.56        1.40      2.81 o 
   5   1  11        2.23        2.10      3.12 o 
 -10   2  11       76.80       84.36      5.63 o 
  -9   2  11      215.52      226.25      5.06 o 
  -8   2  11      166.66      179.97      4.21 o 
  -7   2  11       11.24       14.16      1.92 o 
  -6   2  11      180.54      155.26      4.05 o 
  -5   2  11      237.41      203.87      3.84 o 
  -4   2  11       15.50        5.84      1.44 o 
  -3   2  11      294.20      216.02      3.99 o 
  -2   2  11       21.81       33.65      1.84 o 
  -1   2  11       36.89       17.74      1.75 o 
   0   2  11        2.36        0.83      2.32 o 
   1   2  11        0.01       -2.82      2.82 o 
   2   2  11       65.48       63.88      5.25 o 
   3   2  11        0.60        2.09      2.78 o 
   4   2  11       39.32       35.30      3.81 o 
   5   2  11        0.91        0.11      3.01 o 
 -10   3  11        2.78        4.67      3.37 o 
  -9   3  11        1.78        2.16      2.39 o 
  -8   3  11       90.94       95.18      3.34 o 
  -7   3  11      316.35      319.19      8.08 o 
  -6   3  11      668.91      638.06      8.51 o 
  -5   3  11     1341.32     1249.28     11.76 o 
  -4   3  11     1372.12     1313.21     12.48 o 
  -3   3  11     1532.99     1403.92     12.19 o 
  -2   3  11      893.49      859.16      8.27 o 
  -1   3  11      364.82      367.88      4.98 o 
   0   3  11      146.29      131.48      5.30 o 
   1   3  11        0.33        0.82      3.09 o 
   2   3  11        3.55        0.03      2.72 o 
   3   3  11       41.59       40.38      3.98 o 
   4   3  11        9.02        7.42      3.34 o 
   5   3  11       32.88       27.05      4.03 o 
 -10   4  11       10.00       10.19      2.87 o 
  -9   4  11        9.55        8.70      1.98 o 
  -8   4  11       62.78       58.15      2.72 o 
  -7   4  11      327.89      316.85      5.65 o 
  -6   4  11      150.18      152.48      4.09 o 
  -5   4  11      496.10      453.25      6.07 o 
  -4   4  11      238.67      219.35      4.34 o 
  -3   4  11        4.45        1.44      1.31 o 
  -2   4  11       55.51       47.56      2.24 o 
  -1   4  11      808.35      709.06      7.47 o 
   0   4  11      146.13      142.06      6.97 o 
   1   4  11      772.53      717.88     11.72 o 
   2   4  11      388.79      367.73      9.16 o 
   3   4  11      145.31      122.76      5.93 o 
   4   4  11      121.32      116.48      6.06 o 
   5   4  11        0.08        0.23      3.22 o 
 -10   5  11        6.33        7.95      6.56 o 
  -9   5  11       44.65       36.01      2.66 o 
  -8   5  11       21.65       23.28      2.35 o 
  -7   5  11       65.30       61.26      2.90 o 
  -6   5  11       81.40       82.88      2.85 o 
  -5   5  11       28.36       26.60      1.81 o 
  -4   5  11        8.23        5.55      1.44 o 
  -3   5  11      502.11      438.12      5.82 o 
  -2   5  11      289.19      263.58      4.36 o 
  -1   5  11      345.80      329.50      4.90 o 
   0   5  11      605.34      569.46     10.13 o 
   1   5  11        1.00       -2.44      2.58 o 
   2   5  11       53.29       59.90      5.05 o 
   3   5  11      171.15      148.75      7.05 o 
   4   5  11       33.32       30.67      4.08 o 
   5   5  11      132.05      128.54      6.41 o 
 -10   6  11        1.09        0.35      2.15 o 
  -9   6  11        7.15        4.34      2.26 o 
  -8   6  11        2.70        3.38      1.60 o 
  -7   6  11       14.55       14.73      1.93 o 
  -6   6  11       57.90       60.81      2.60 o 
  -5   6  11        0.15       -0.88      1.14 o 
  -4   6  11      354.30      316.56      4.96 o 
  -3   6  11       37.34       45.11      2.31 o 
  -2   6  11      889.45      746.12      7.72 o 
  -1   6  11       32.57       45.40      2.43 o 
   0   6  11      870.62      801.80     11.68 o 
   1   6  11        0.02       -2.44      2.44 o 
   2   6  11      326.01      349.92     12.68 o 
   3   6  11        8.77        8.96      3.27 o 
   4   6  11       44.92       46.43      4.97 o 
   5   6  11        0.29        3.79      3.69 o 
 -10   7  11       80.32       85.65      4.37 o 
  -9   7  11       27.45       23.75      2.50 o 
  -8   7  11        2.84        0.76      1.60 o 
  -7   7  11       70.11       72.18      4.56 o 
  -6   7  11      127.84      124.86      3.59 o 
  -5   7  11      725.54      710.45      8.07 o 
  -4   7  11       89.85       84.22      2.99 o 
  -3   7  11     1013.01      935.89      9.36 o 
  -2   7  11      235.78      201.57      3.94 o 
  -1   7  11      189.48      158.71      4.00 o 
   0   7  11     1103.63      975.74     13.23 o 
   1   7  11       14.50       19.81      3.29 o 
   2   7  11      364.85      339.61      9.71 o 
   3   7  11       16.15       16.49      3.90 o 
   4   7  11        0.33       -1.83      3.36 o 
   5   7  11        5.84        4.68      4.11 o 
 -10   8  11        0.06        1.36      2.53 o 
  -9   8  11        8.02        9.13      2.17 o 
  -8   8  11        0.54        3.27      1.77 o 
  -7   8  11       26.94       28.00      2.37 o 
  -6   8  11      164.31      146.61      3.87 o 
  -5   8  11       49.60       60.43      3.10 o 
  -4   8  11     1481.70     1339.79     12.44 o 
  -3   8  11      734.06      756.93      8.23 o 
  -2   8  11     1948.61     1801.95     13.88 o 
  -1   8  11      723.09      690.04      8.42 o 
   0   8  11      302.52      300.77      7.17 o 
   1   8  11       74.81       64.71      4.22 o 
   2   8  11       32.13       37.25      4.53 o 
   3   8  11        8.48       12.65      4.21 o 
   4   8  11       37.04       35.91      4.65 o 
   5   8  11        6.88        1.97      4.04 o 
 -10   9  11       16.53       22.49      3.42 o 
  -9   9  11        1.20        1.43      2.04 o 
  -8   9  11      121.11      118.56      3.97 o 
  -7   9  11      149.75      149.25      4.41 o 
  -6   9  11      194.29      216.12      4.83 o 
  -5   9  11      360.52      352.10      5.41 o 
  -4   9  11       47.02       53.37      2.62 o 
  -3   9  11      140.02      130.38      3.77 o 
  -2   9  11       28.94       19.16      1.89 o 
  -1   9  11        0.56       -1.51      1.51 o 
   0   9  11       96.41       88.62      4.47 o 
   1   9  11        0.13       -0.20      2.66 o 
   2   9  11       59.61       62.80      6.12 o 
   3   9  11       16.14       16.84      4.19 o 
   4   9  11        5.51       -2.33      3.90 o 
   5   9  11       12.39       14.29      4.84 o 
 -10  10  11        2.22        3.10      2.86 o 
  -9  10  11       13.74       12.59      2.58 o 
  -8  10  11       44.32       43.63      2.79 o 
  -7  10  11       11.21        8.71      1.95 o 
  -6  10  11       48.97       43.53      2.53 o 
  -5  10  11       21.39       20.43      2.25 o 
  -4  10  11       17.39       17.33      1.84 o 
  -3  10  11       29.42       33.26      2.26 o 
  -2  10  11      191.83      173.56      3.77 o 
  -1  10  11       76.36       75.71      3.10 o 
   0  10  11       58.06       57.98      3.95 o 
   1  10  11        0.13       -2.34      3.42 o 
   2  10  11        1.76       -1.60      3.19 o 
   3  10  11       35.24       36.95      4.86 o 
   4  10  11        4.96        3.18      3.97 o 
   5  10  11       24.85       23.42      5.57 o 
 -10  11  11      226.72      230.44     11.05 o 
  -9  11  11        3.19        1.85      2.21 o 
  -8  11  11      140.47      151.32      4.60 o 
  -7  11  11       61.43       57.46      3.16 o 
  -6  11  11       18.12       18.93      2.66 o 
  -5  11  11      407.14      385.97      6.01 o 
  -4  11  11        3.70        1.05      1.37 o 
  -3  11  11      180.49      175.27      4.10 o 
  -2  11  11       97.05       89.11      3.01 o 
  -1  11  11       72.75       69.61      3.22 o 
   0  11  11      239.09      239.74      6.67 o 
   1  11  11      225.86      222.22      8.91 o 
   2  11  11       98.29       99.10      6.38 o 
   3  11  11       32.69       32.16      4.76 o 
   4  11  11        0.06        9.78      4.16 o 
   5  11  11        1.51        5.51      4.81 o 
 -10  12  11        8.48       10.04      3.16 o 
  -9  12  11       26.00       25.99      3.14 o 
  -8  12  11        3.53        0.98      1.87 o 
  -7  12  11       91.84       85.88      3.48 o 
  -6  12  11        1.21       -0.67      1.55 o 
  -5  12  11      208.91      175.54      4.20 o 
  -4  12  11        5.78        7.97      1.65 o 
  -3  12  11      160.51      147.78      4.13 o 
  -2  12  11        5.38        4.86      1.68 o 
  -1  12  11       23.70       19.89      2.81 o 
   0  12  11        0.97        2.34      2.61 o 
   1  12  11        3.87        2.36      3.86 o 
   2  12  11        8.84        8.26      4.66 o 
   3  12  11       14.94        4.22      4.47 o 
   4  12  11        0.82       -1.86      3.80 o 
   5  12  11        6.59        7.25      5.64 o 
 -10  13  11       82.92       81.76      5.30 o 
  -9  13  11       55.70       57.47      3.78 o 
  -8  13  11       59.19       53.61      3.24 o 
  -7  13  11       57.70       49.60      2.88 o 
  -6  13  11       24.06       21.70      2.27 o 
  -5  13  11        0.01        2.10      1.49 o 
  -4  13  11       26.01       27.26      2.37 o 
  -3  13  11        0.37       -1.40      1.40 o 
  -2  13  11       13.13       14.33      2.25 o 
  -1  13  11      123.66      129.10      4.31 o 
   0  13  11        6.35        6.64      3.85 o 
   1  13  11      153.82      154.68      7.93 o 
   2  13  11       45.17       42.02      5.59 o 
   3  13  11       26.97       24.74      4.77 o 
   4  13  11       35.27       30.26      5.29 o 
   5  13  11        4.35       -1.40      5.17 o 
 -10  14  11       15.42       11.03      7.61 o 
  -9  14  11        0.34       -2.38      2.38 o 
  -8  14  11        6.57        2.71      2.03 o 
  -7  14  11       39.76       46.10      2.91 o 
  -6  14  11        0.04        0.31      1.66 o 
  -5  14  11      140.57      133.46      3.99 o 
  -4  14  11       42.89       35.10      2.48 o 
  -3  14  11       84.48       65.63      3.08 o 
  -2  14  11      159.76      144.99      4.60 o 
  -1  14  11       20.07       15.74      2.52 o 
   0  14  11       70.21       69.53      4.36 o 
   1  14  11        3.34        4.71      4.03 o 
   2  14  11        2.72       -2.77      3.83 o 
   3  14  11        1.00        4.08      3.93 o 
   4  14  11       58.41       73.62      8.40 o 
  -9  15  11        0.09       -2.49      2.49 o 
  -8  15  11        0.97       -1.42      2.01 o 
  -7  15  11       19.40       19.23      2.34 o 
  -6  15  11       10.88        9.28      2.02 o 
  -5  15  11       21.75       18.60      2.00 o 
  -4  15  11        0.78        0.61      1.69 o 
  -3  15  11       61.01       71.84      3.23 o 
  -2  15  11       64.12       66.12      3.47 o 
  -1  15  11      387.92      403.76      9.45 o 
   0  15  11      212.97      213.24      6.83 o 
   1  15  11      171.12      163.49      8.24 o 
   2  15  11      184.63      180.46     10.49 o 
   3  15  11        5.94        8.40      4.74 o 
   4  15  11       65.92       77.65      6.76 o 
  -9  16  11       24.37       13.53      4.25 o 
  -8  16  11        2.23       -1.55      2.13 o 
  -7  16  11       23.14       18.67      2.45 o 
  -6  16  11        4.82        4.60      1.94 o 
  -5  16  11       22.37       21.11      2.13 o 
  -4  16  11        0.02       -1.50      1.50 o 
  -3  16  11      228.27      213.07      5.18 o 
  -2  16  11       41.52       37.18      2.93 o 
  -1  16  11       60.05       50.02      4.87 o 
   0  16  11       62.30       65.30      4.29 o 
   1  16  11       61.33       70.42      6.29 o 
   2  16  11       25.64       33.50      7.13 o 
   3  16  11      128.84      159.08      9.45 o 
   4  16  11        9.51        5.62      4.46 o 
  -9  17  11        0.45       -1.46      2.48 o 
  -8  17  11        0.00       -0.76      2.37 o 
  -7  17  11        9.09        9.89      2.25 o 
  -6  17  11       34.69       37.65      3.02 o 
  -5  17  11       61.05       62.71      3.11 o 
  -4  17  11      224.25      231.72      5.24 o 
  -3  17  11       77.64       81.42      4.09 o 
  -2  17  11      169.11      175.29      5.25 o 
  -1  17  11       42.20       43.48      4.20 o 
   0  17  11       12.44       13.77      3.32 o 
   1  17  11        8.52        4.47      6.17 o 
   2  17  11        0.25       -1.40      4.87 o 
   3  17  11        1.05        4.39      4.43 o 
   4  17  11        0.71       -1.12      4.82 o 
  -9  18  11       16.60       24.09      3.85 o 
  -8  18  11       10.85       10.89      2.81 o 
  -7  18  11       32.20       38.89      4.20 o 
  -6  18  11        2.17        0.72      1.98 o 
  -5  18  11       31.14       29.02      2.45 o 
  -4  18  11        0.16        0.14      1.71 o 
  -3  18  11      425.36      436.48      8.14 o 
  -2  18  11        5.69        7.16      2.29 o 
  -1  18  11      408.32      433.54      9.85 o 
   0  18  11       18.21       17.41      3.64 o 
   1  18  11       67.79       72.70      6.63 o 
   2  18  11        3.90        2.48      4.99 o 
   3  18  11        0.21        1.60      4.67 o 
   4  18  11        1.81        2.97      5.13 o 
  -9  19  11       31.64       37.33      5.61 o 
  -8  19  11       33.36       26.26      3.48 o 
  -7  19  11        3.31        1.74      2.14 o 
  -6  19  11        8.07        9.84      2.37 o 
  -5  19  11       10.81        5.49      1.99 o 
  -4  19  11        0.60        1.98      1.96 o 
  -3  19  11        5.59        4.61      2.31 o 
  -2  19  11        3.24        0.69      2.11 o 
  -1  19  11       16.28       14.41      3.66 o 
   0  19  11       11.11        5.07      3.56 o 
   1  19  11       42.89       35.47      5.75 o 
   2  19  11        1.71       -3.92      4.79 o 
   3  19  11        7.82        4.31      5.53 o 
  -8  20  11        1.73        6.07      2.91 o 
  -7  20  11       26.73       28.17      3.08 o 
  -6  20  11       22.73       24.86      3.50 o 
  -5  20  11      102.37      111.86      4.22 o 
  -4  20  11       35.36       46.06      3.70 o 
  -3  20  11       77.71       91.15      4.63 o 
  -2  20  11       12.06       16.37      2.69 o 
  -1  20  11        4.45        3.98      4.10 o 
   0  20  11        5.58        2.68      3.49 o 
   1  20  11        7.03        2.57      4.59 o 
   2  20  11        9.31        7.78      5.50 o 
   3  20  11       13.49        7.14      8.44 o 
  -8  21  11        5.03        4.83      5.00 o 
  -7  21  11       50.99       50.05      3.91 o 
  -6  21  11        2.99        5.03      2.41 o 
  -5  21  11       30.70       33.30      2.84 o 
  -4  21  11        0.09        2.89      2.43 o 
  -3  21  11        3.19        4.63      2.55 o 
  -2  21  11       72.80       86.47      5.49 o 
  -1  21  11       68.54       78.10      6.09 o 
   0  21  11      151.33      158.22     11.71 o 
   1  21  11       59.61       50.10      6.25 o 
   2  21  11       42.79       46.02      7.16 o 
   3  21  11        1.51       -3.29      6.20 o 
  -8  22  11        2.89        2.75      4.82 o 
  -7  22  11        9.03        5.03      4.01 o 
  -6  22  11        4.82        1.28      2.43 o 
  -5  22  11       41.68       48.77      3.36 o 
  -4  22  11      128.58      130.56      5.67 o 
  -3  22  11      248.96      280.27      7.19 o 
  -2  22  11      363.50      358.64      9.63 o 
  -1  22  11      191.19      222.56      9.05 o 
   0  22  11      199.28      203.83      8.44 o 
   1  22  11        6.01        8.16      5.01 o 
   2  22  11       12.84       13.86     10.43 o 
   3  22  11       22.43       24.31      6.82 o 
  -7  23  11        0.29       -2.67      2.67 o 
  -6  23  11        1.61        1.39      2.73 o 
  -5  23  11       12.77       10.24      2.84 o 
  -4  23  11        2.14       -0.05      2.49 o 
  -3  23  11        0.02       -2.37      2.37 o 
  -2  23  11        1.51       -0.09      3.60 o 
  -1  23  11       34.76       39.97      7.53 o 
   0  23  11       16.46       17.93      4.49 o 
   1  23  11       12.67       14.27      5.31 o 
   2  23  11       44.69       39.63      7.62 o 
  -7  24  11        1.39        3.88      3.42 o 
  -6  24  11       49.74       54.07      4.93 o 
  -5  24  11       12.33        9.25      4.83 o 
  -4  24  11       15.75       14.09      3.11 o 
  -3  24  11       75.18       72.14      4.66 o 
  -2  24  11        0.27       -2.72      4.00 o 
  -1  24  11      190.49      192.16      8.65 o 
   0  24  11        0.28       -4.99      4.99 o 
   1  24  11      186.33      199.96     11.89 o 
   2  24  11        1.19       -2.71      5.58 o 
  -7  25  11        4.52        1.72      4.04 o 
  -6  25  11        8.01        6.16      3.81 o 
  -5  25  11       75.87       77.30      5.10 o 
  -4  25  11        0.31       -0.63      2.99 o 
  -3  25  11       75.64       78.90      5.97 o 
  -2  25  11        0.02       -1.86      5.02 o 
  -1  25  11        3.10        4.75      5.22 o 
   0  25  11       43.02       52.00      6.15 o 
   1  25  11        3.13        8.96      8.15 o 
  -6  26  11        0.35        3.81      4.20 o 
  -5  26  11       68.55       79.11      6.44 o 
  -4  26  11       43.36       44.69      4.56 o 
  -3  26  11      295.57      321.79     10.29 o 
  -2  26  11      259.28      285.00     10.03 o 
  -1  26  11      291.13      311.28     13.93 o 
   0  26  11      257.35      267.07     11.71 o 
   1  26  11      125.77      123.00      8.83 o 
  -6  27  11       78.93       85.58     14.42 o 
  -5  27  11      116.88      118.20      6.26 o 
  -4  27  11      107.16      127.38      6.75 o 
  -3  27  11       23.07       22.37      6.85 o 
  -2  27  11        3.33        1.82      5.25 o 
  -1  27  11        3.81        3.38      6.01 o 
   0  27  11       58.70       68.34      7.48 o 
  -5  28  11      100.51      104.95      6.44 o 
  -4  28  11      135.33      169.73      8.52 o 
  -3  28  11       48.24       55.51      6.59 o 
  -2  28  11       73.94       84.26      8.57 o 
  -1  28  11        4.44        3.79      5.88 o 
   0  28  11        1.93        2.33      5.36 o 
  -4  29  11        7.76        6.05      4.10 o 
  -3  29  11       31.16       30.41      7.01 o 
  -2  29  11        1.99        0.48      6.59 o 
  -1  29  11        5.11       -3.67      5.83 o 
 -10   0  12      257.70      268.50      9.70 o 
  -9   0  12      746.38      759.18     14.22 o 
  -8   0  12      325.08      321.57      8.10 o 
  -7   0  12       71.96       70.78      4.48 o 
  -6   0  12      174.73      170.06      6.07 o 
  -5   0  12       94.14       90.89      4.28 o 
  -4   0  12       14.23        6.96      2.40 o 
  -3   0  12       58.54       49.45      4.60 o 
  -2   0  12      526.35      481.38      8.17 o 
  -1   0  12        3.39        2.23      2.32 o 
   0   0  12      483.94      447.43     15.89 o 
   1   0  12        0.47        1.62      8.55 o 
   2   0  12       49.43       42.80     10.89 o 
   3   0  12       14.38       11.14      5.08 o 
   4   0  12        0.35        0.87      5.53 o 
   5   0  12        6.85        3.91      4.81 o 
 -10   1  12      140.29      151.76      5.46 o 
  -9   1  12       41.28       44.74      4.63 o 
  -8   1  12       80.57       82.20      3.51 o 
  -7   1  12      339.45      317.62      5.90 o 
  -6   1  12       15.12       10.12      1.76 o 
  -5   1  12      243.39      202.62      4.01 o 
  -4   1  12        1.97        0.26      1.24 o 
  -3   1  12       15.70        5.74      1.52 o 
  -2   1  12       33.08       25.96      1.86 o 
  -1   1  12        3.02        3.25      1.86 o 
   0   1  12       71.17       70.85      4.90 o 
   1   1  12        3.61        6.54      3.87 o 
   2   1  12       19.30       16.53      6.66 o 
   3   1  12        2.55        2.17      3.76 o 
   4   1  12        0.00       -0.72      3.36 o 
   5   1  12        0.33       -0.73      3.46 o 
 -10   2  12       56.31       55.74      3.72 o 
  -9   2  12      352.33      350.19      5.93 o 
  -8   2  12      176.53      169.39      4.41 o 
  -7   2  12      778.07      751.53      9.78 o 
  -6   2  12      176.52      168.73      4.38 o 
  -5   2  12      397.54      382.98      5.63 o 
  -4   2  12      143.19      119.68      3.59 o 
  -3   2  12        9.27        2.12      1.56 o 
  -2   2  12      212.43      163.72      3.73 o 
  -1   2  12      310.71      285.48      6.42 o 
   0   2  12      177.84      151.54      6.44 o 
   1   2  12      125.10      117.59      9.10 o 
   2   2  12       26.01       21.92      5.38 o 
   3   2  12        2.58        3.38      4.06 o 
   4   2  12        0.23        1.64      3.32 o 
   5   2  12        3.67        2.58      3.63 o 
 -10   3  12       22.07       21.97      6.17 o 
  -9   3  12      174.55      183.41      5.42 o 
  -8   3  12       10.08        7.97      1.84 o 
  -7   3  12       11.90       11.70      2.66 o 
  -6   3  12        3.68        1.72      1.34 o 
  -5   3  12      703.74      629.17      7.62 o 
  -4   3  12        0.51       -1.29      1.31 o 
  -3   3  12     2080.66     1853.48     15.47 o 
  -2   3  12       51.86       56.35      2.51 o 
  -1   3  12      863.44      777.92      9.73 o 
   0   3  12      147.55      138.32      6.51 o 
   1   3  12       33.73       31.76      4.37 o 
   2   3  12       45.73       50.19      6.43 o 
   3   3  12        0.02        3.59      4.12 o 
   4   3  12        0.00       -2.57      3.75 o 
   5   3  12       15.24       14.19      3.89 o 
 -10   4  12        0.06        1.52      4.64 o 
  -9   4  12        0.40        1.73      3.00 o 
  -8   4  12        6.56        7.61      1.81 o 
  -7   4  12      100.70       98.06      3.76 o 
  -6   4  12      172.99      160.20      4.00 o 
  -5   4  12      299.42      277.40      4.79 o 
  -4   4  12      819.59      746.00      8.41 o 
  -3   4  12       51.62       55.59      2.59 o 
  -2   4  12     1133.42     1002.43      9.56 o 
  -1   4  12       56.36       45.10      2.75 o 
   0   4  12      569.12      498.67     10.54 o 
   1   4  12       62.96       54.52      4.45 o 
   2   4  12      199.59      189.03     10.32 o 
   3   4  12        1.76        8.19      4.49 o 
   4   4  12       84.21       76.72      6.05 o 
   5   4  12       29.13       31.83      4.51 o 
 -10   5  12        4.03        5.77      3.65 o 
  -9   5  12       13.69       15.50      2.75 o 
  -8   5  12       20.80       18.30      2.25 o 
  -7   5  12       13.98       11.41      1.95 o 
  -6   5  12       55.17       49.32      2.54 o 
  -5   5  12        3.64        1.41      1.37 o 
  -4   5  12      102.99      103.83      3.38 o 
  -3   5  12       13.09       16.11      1.81 o 
  -2   5  12       52.42       74.94      2.83 o 
  -1   5  12       99.57       97.31      3.60 o 
   0   5  12       19.18       22.72      3.46 o 
   1   5  12      126.83      125.65      5.91 o 
   2   5  12       53.80       40.38      6.24 o 
   3   5  12       33.21       42.69      5.93 o 
   4   5  12       95.05       90.88      6.91 o 
   5   5  12        2.01        1.05      3.73 o 
 -10   6  12        2.62        3.00      3.65 o 
  -9   6  12        6.65        6.19      2.12 o 
  -8   6  12        7.97        6.86      2.34 o 
  -7   6  12       59.37       53.47      3.46 o 
  -6   6  12        1.22       -1.33      1.33 o 
  -5   6  12       30.62       25.86      1.95 o 
  -4   6  12       22.91       22.80      2.23 o 
  -3   6  12      106.96       88.79      3.13 o 
  -2   6  12       10.93        2.70      1.43 o 
  -1   6  12      396.95      354.59      6.62 o 
   0   6  12      366.59      300.62      8.02 o 
   1   6  12       89.88       88.18      5.18 o 
   2   6  12      459.02      399.93     17.45 o 
   3   6  12       12.69        6.94      7.51 o 
   4   6  12      109.63       98.65      7.17 o 
   5   6  12       23.50       22.68      4.56 o 
 -10   7  12       14.25       15.09      2.71 o 
  -9   7  12        7.25       12.50      2.33 o 
  -8   7  12       77.45       75.34      3.45 o 
  -7   7  12        0.04        1.09      2.12 o 
  -6   7  12      251.45      230.98      4.81 o 
  -5   7  12       10.03        5.77      1.46 o 
  -4   7  12      511.85      448.13      6.34 o 
  -3   7  12        0.01        0.40      1.38 o 
  -2   7  12      352.63      332.06      5.10 o 
  -1   7  12       69.80       62.64      3.44 o 
   0   7  12        6.16        2.43      2.98 o 
   1   7  12       89.19       82.07      6.07 o 
   2   7  12      121.76      102.14     11.27 o 
   3   7  12       13.07       12.52      4.77 o 
   4   7  12      154.54      159.51      8.65 o 
   5   7  12        4.23        1.91      5.31 o 
 -10   8  12       93.50       99.49      4.75 o 
  -9   8  12       75.57       73.91      3.93 o 
  -8   8  12       87.18       88.77      3.77 o 
  -7   8  12      117.37      119.41      5.19 o 
  -6   8  12        0.33        0.95      1.55 o 
  -5   8  12      126.99      109.92      3.49 o 
  -4   8  12      167.96      132.72      3.79 o 
  -3   8  12        6.06        2.69      1.48 o 
  -2   8  12      281.16      231.26      4.35 o 
  -1   8  12       77.44       88.71      3.90 o 
   0   8  12       23.89       19.70      3.39 o 
   1   8  12      101.63      102.62      7.14 o 
   2   8  12       26.66       29.34      5.81 o 
   3   8  12       28.73       29.37      5.63 o 
   4   8  12       21.82       20.74      4.91 o 
 -10   9  12      115.89      111.63      5.12 o 
  -9   9  12        0.54       -1.61      2.38 o 
  -8   9  12      566.05      547.13      8.41 o 
  -7   9  12       47.81       55.71      3.21 o 
  -6   9  12      917.88      872.42     11.10 o 
  -5   9  12      176.26      176.40      4.19 o 
  -4   9  12      425.07      390.86      6.00 o 
  -3   9  12       91.91       87.27      3.24 o 
  -2   9  12        0.20        1.83      1.49 o 
  -1   9  12        5.43        4.22      2.35 o 
   0   9  12       52.55       37.74      3.80 o 
   1   9  12       29.47       36.36      4.82 o 
   2   9  12        0.30       -2.05      4.49 o 
   3   9  12        1.88        1.74      5.22 o 
   4   9  12       43.09       52.52      6.15 o 
 -10  10  12      176.58      172.68      6.88 o 
  -9  10  12      404.22      419.07      8.16 o 
  -8  10  12       31.89       31.97      2.74 o 
  -7  10  12      228.89      215.95      5.43 o 
  -6  10  12       50.25       41.37      2.67 o 
  -5  10  12        0.25       -0.15      1.39 o 
  -4  10  12      143.35      122.30      3.85 o 
  -3  10  12       92.68       90.60      3.34 o 
  -2  10  12       19.25       17.63      2.02 o 
  -1  10  12       29.56       25.99      3.23 o 
   0  10  12       31.23       29.62      3.59 o 
   1  10  12        0.73        1.19      3.86 o 
   2  10  12       68.31       74.00      7.56 o 
   3  10  12        0.30        3.01      6.39 o 
   4  10  12       16.00       12.53      5.37 o 
 -10  11  12       33.53       29.16      3.84 o 
  -9  11  12       83.66       80.58      4.28 o 
  -8  11  12       67.44       68.86      3.58 o 
  -7  11  12       88.49       80.38      3.29 o 
  -6  11  12        0.01        1.65      1.59 o 
  -5  11  12        0.01        0.31      1.43 o 
  -4  11  12      137.82      132.37      4.11 o 
  -3  11  12       40.38       43.12      2.62 o 
  -2  11  12      123.54      128.82      3.98 o 
  -1  11  12        0.33        4.29      3.64 o 
   0  11  12        0.95        1.11      2.92 o 
   1  11  12       15.45       13.57      4.32 o 
   2  11  12       18.72       15.54      5.42 o 
   3  11  12        0.30        1.72      4.69 o 
   4  11  12        5.94        3.80      5.07 o 
 -10  12  12       23.31       22.78      3.68 o 
  -9  12  12       27.92       29.59      4.06 o 
  -8  12  12        8.71        5.40      2.10 o 
  -7  12  12        0.14       -0.19      1.79 o 
  -6  12  12        0.27       -1.55      1.55 o 
  -5  12  12       56.75       61.68      3.03 o 
  -4  12  12       14.40       11.64      1.93 o 
  -3  12  12      501.93      514.71      7.31 o 
  -2  12  12      106.22      109.11      4.17 o 
  -1  12  12      439.89      446.20     10.92 o 
   0  12  12       64.59       69.46      4.55 o 
   1  12  12       32.05       39.97      5.22 o 
   2  12  12        1.40        3.74      4.91 o 
   3  12  12        8.48        8.15      4.90 o 
   4  12  12       27.06       29.43      6.17 o 
 -10  13  12        1.93       -4.02      6.21 o 
  -9  13  12       35.28       40.91      3.80 o 
  -8  13  12       23.90       19.78      2.55 o 
  -7  13  12       26.66       22.73      2.29 o 
  -6  13  12       78.05       72.12      3.60 o 
  -5  13  12        3.89       -0.49      1.55 o 
  -4  13  12      103.93       88.24      3.63 o 
  -3  13  12        4.25        1.04      1.71 o 
  -2  13  12       45.48       47.08      3.11 o 
  -1  13  12       17.95       22.00      4.14 o 
   0  13  12        5.24        5.08      3.09 o 
   1  13  12       13.65       12.51      5.80 o 
   2  13  12        3.01       -0.40      4.89 o 
   3  13  12        0.00        4.80      5.30 o 
   4  13  12       12.43        6.54      5.59 o 
  -9  14  12        0.30        2.41      2.22 o 
  -8  14  12        7.88       10.54      2.38 o 
  -7  14  12        0.81        2.84      2.05 o 
  -6  14  12        4.77        4.49      1.95 o 
  -5  14  12        7.41        7.15      1.82 o 
  -4  14  12       33.40       34.87      2.57 o 
  -3  14  12       23.00       25.47      2.80 o 
  -2  14  12        9.50       10.97      2.37 o 
  -1  14  12        3.48       -0.65      3.40 o 
   0  14  12        0.22       -1.95      2.80 o 
   1  14  12       68.13       69.70      7.86 o 
   2  14  12        3.15        3.89      7.12 o 
   3  14  12       33.73       40.48      6.96 o 
   4  14  12        3.47        7.33      5.39 o 
  -9  15  12        4.25       -0.41      2.25 o 
  -8  15  12       14.00       11.73      2.48 o 
  -7  15  12        0.61        0.94      1.86 o 
  -6  15  12        0.06        0.33      1.88 o 
  -5  15  12       22.25       20.73      2.47 o 
  -4  15  12       26.82       34.08      2.63 o 
  -3  15  12       34.42       30.35      2.95 o 
  -2  15  12        0.59        3.57      2.15 o 
  -1  15  12        8.19       14.11      3.90 o 
   0  15  12       49.01       41.17      6.17 o 
   1  15  12       12.07       16.63      4.99 o 
   2  15  12       34.97       29.16      6.20 o 
   3  15  12       40.70       39.12      9.14 o 
   4  15  12        0.71        2.02      4.91 o 
  -9  16  12       14.09       12.82      2.89 o 
  -8  16  12       12.48       11.70      2.87 o 
  -7  16  12        0.11       -1.77      1.97 o 
  -6  16  12        0.13       -0.60      1.92 o 
  -5  16  12       39.41       37.87      2.70 o 
  -4  16  12       79.75       83.87      3.72 o 
  -3  16  12       23.60       20.01      2.77 o 
  -2  16  12      171.40      193.90      5.65 o 
  -1  16  12       25.61       32.29      4.62 o 
   0  16  12       26.72       40.72      4.17 o 
   1  16  12      105.45      102.71      7.44 o 
   2  16  12       19.63        6.71      5.53 o 
   3  16  12       58.10       66.00      7.86 o 
  -9  17  12        0.30        3.08      3.34 o 
  -8  17  12       14.59       12.90      2.94 o 
  -7  17  12       45.12       51.41      3.75 o 
  -6  17  12       14.71       14.23      2.50 o 
  -5  17  12       59.91       61.46      3.26 o 
  -4  17  12        0.01       -0.12      1.85 o 
  -3  17  12        5.82        2.93      2.35 o 
  -2  17  12        8.00        5.57      2.41 o 
  -1  17  12      156.31      166.51      6.97 o 
   0  17  12        6.27        3.88      3.67 o 
   1  17  12      131.69      151.91      8.73 o 
   2  17  12        0.72        6.34      7.30 o 
   3  17  12       22.94       25.99      6.66 o 
  -9  18  12       19.57       17.46      4.16 o 
  -8  18  12        9.85        8.39      2.92 o 
  -7  18  12        7.56        5.86      2.39 o 
  -6  18  12       54.69       55.10      4.61 o 
  -5  18  12        0.24        2.12      1.85 o 
  -4  18  12        5.68        5.13      2.13 o 
  -3  18  12        1.20        0.05      2.28 o 
  -2  18  12       24.72       20.27      2.96 o 
  -1  18  12        0.31       -3.32      3.94 o 
   0  18  12       16.30       19.75      4.31 o 
   1  18  12        8.00        9.79      4.82 o 
   2  18  12        0.10        2.05      5.52 o 
   3  18  12       15.62       11.92      6.27 o 
  -8  19  12       58.11       60.57      5.50 o 
  -7  19  12      247.89      260.46      6.64 o 
  -6  19  12       15.43       11.66      2.61 o 
  -5  19  12      265.58      296.72      6.15 o 
  -4  19  12        2.75        2.14      2.40 o 
  -3  19  12       41.05       46.85      3.68 o 
  -2  19  12        0.93       -1.95      2.68 o 
  -1  19  12        9.05        4.86      3.74 o 
   0  19  12       19.65       13.33      4.93 o 
   1  19  12       26.13       19.20      5.49 o 
   2  19  12       40.90       45.89      7.13 o 
   3  19  12        9.43        7.07      6.00 o 
  -8  20  12        1.99       -0.09      3.48 o 
  -7  20  12       10.16       13.21      2.86 o 
  -6  20  12        0.00        0.84      2.29 o 
  -5  20  12        9.15        7.30      2.30 o 
  -4  20  12       13.26       15.27      2.97 o 
  -3  20  12       53.61       51.54      3.93 o 
  -2  20  12       11.50       12.12      3.46 o 
  -1  20  12       31.12       25.69      4.82 o 
   0  20  12        0.32        1.79      4.45 o 
   1  20  12        0.65       -4.51      4.51 o 
   2  20  12        1.23       -1.68      7.36 o 
  -8  21  12       11.18        9.98      4.10 o 
  -7  21  12       48.24       53.57      4.82 o 
  -6  21  12      127.10      137.31      5.47 o 
  -5  21  12       89.65       93.33      4.58 o 
  -4  21  12      300.35      318.66      8.84 o 
  -3  21  12       65.17       57.61      4.10 o 
  -2  21  12      145.78      159.99      7.37 o 
  -1  21  12        5.84        2.05      5.06 o 
   0  21  12        1.65        2.09      4.28 o 
   1  21  12        1.28        9.36      5.09 o 
   2  21  12       14.80       21.26      8.20 o 
  -7  22  12        1.08        0.26      2.73 o 
  -6  22  12       29.86       26.51      3.54 o 
  -5  22  12        1.79       -1.40      2.99 o 
  -4  22  12        1.15        4.01      2.69 o 
  -3  22  12        7.39        5.20      2.83 o 
  -2  22  12      131.95      141.60      7.67 o 
  -1  22  12        2.29        0.28      5.09 o 
   0  22  12      378.62      428.18     11.96 o 
   1  22  12        0.60        9.23      5.36 o 
   2  22  12      224.14      256.67     13.09 o 
  -7  23  12       11.12        7.96      3.56 o 
  -6  23  12        1.73        0.79      3.19 o 
  -5  23  12       37.86       39.15      4.48 o 
  -4  23  12        6.97        7.97      3.23 o 
  -3  23  12       53.31       55.47      4.33 o 
  -2  23  12       91.80       96.30      6.82 o 
  -1  23  12       20.60       22.31      5.11 o 
   0  23  12      105.88      123.31      7.77 o 
   1  23  12        2.40        4.84      6.31 o 
  -7  24  12        0.87       -0.83      3.52 o 
  -6  24  12        9.17        5.74      3.68 o 
  -5  24  12        5.09        4.79      3.06 o 
  -4  24  12        0.30       -1.08      2.83 o 
  -3  24  12       24.55       30.65      4.07 o 
  -2  24  12        1.27       -4.52      4.52 o 
  -1  24  12       62.15       57.09      7.29 o 
   0  24  12       35.33       39.20      6.36 o 
   1  24  12       33.92       35.56      8.96 o 
  -6  25  12        0.07        4.66      4.34 o 
  -5  25  12       64.55       71.58      5.23 o 
  -4  25  12       14.62       16.94      3.65 o 
  -3  25  12       91.62       96.44      6.54 o 
  -2  25  12       99.69      108.25      9.16 o 
  -1  25  12        5.96       -1.67      5.66 o 
   0  25  12      174.15      191.38     10.62 o 
   1  25  12       33.74       46.14      7.72 o 
  -6  26  12       11.81        6.53      4.67 o 
  -5  26  12       14.48       14.94      3.86 o 
  -4  26  12        1.23        0.57      3.29 o 
  -3  26  12       14.35       11.97      5.13 o 
  -2  26  12       74.96       96.61      9.13 o 
  -1  26  12       42.17       47.50      7.83 o 
   0  26  12      225.45      247.03     11.89 o 
  -5  27  12      160.19      153.43      8.02 o 
  -4  27  12      358.92      407.79     10.12 o 
  -3  27  12      166.15      178.42      9.96 o 
  -2  27  12      189.60      229.42     13.00 o 
  -1  27  12       80.09       99.49      9.57 o 
  -4  28  12       50.25       60.78      7.34 o 
  -3  28  12       21.63       26.53      6.79 o 
  -2  28  12      158.11      175.56     33.77 o 
 -10   1  13       29.52       33.67      3.67 o 
  -9   1  13      124.72      130.73      4.36 o 
  -8   1  13       96.84       91.30      4.35 o 
  -7   1  13       21.04       15.95      2.16 o 
  -6   1  13      367.18      342.03      5.08 o 
  -5   1  13       71.96       63.66      3.15 o 
  -4   1  13      929.37      836.48      9.32 o 
  -3   1  13       83.58       62.44      2.91 o 
  -2   1  13      601.61      564.31      7.06 o 
  -1   1  13       18.00       18.63      3.18 o 
   0   1  13       31.97       37.68      4.93 o 
   1   1  13      102.22       95.40      5.96 o 
   2   1  13        9.88        9.99      5.20 o 
   3   1  13       24.38       26.16      5.89 o 
   4   1  13        3.29        3.15      4.82 o 
 -10   2  13       11.01        6.89      2.91 o 
  -9   2  13        9.97       12.55      3.38 o 
  -8   2  13       21.62       21.58      2.32 o 
  -7   2  13      423.48      416.84      7.89 o 
  -6   2  13       39.45       37.27      2.40 o 
  -5   2  13      598.02      524.19      7.12 o 
  -4   2  13       10.96        7.50      1.86 o 
  -3   2  13       54.27       52.76      2.64 o 
  -2   2  13        5.68        7.10      1.72 o 
  -1   2  13       46.65       36.83      3.71 o 
   0   2  13        6.38        6.28      4.14 o 
   1   2  13       21.43       21.47      4.82 o 
   2   2  13        1.79       -3.30      4.89 o 
   3   2  13        0.07       -4.69      4.69 o 
   4   2  13       10.83        8.29      4.85 o 
 -10   3  13       42.06       40.33      3.76 o 
  -9   3  13       68.83       79.55      3.54 o 
  -8   3  13      233.00      224.63      5.33 o 
  -7   3  13      122.93      126.22      4.47 o 
  -6   3  13      436.79      398.52      6.47 o 
  -5   3  13       17.97       24.63      2.03 o 
  -4   3  13      340.03      286.34      5.13 o 
  -3   3  13       36.36       21.46      1.99 o 
  -2   3  13      276.96      227.37      4.38 o 
  -1   3  13       61.89       52.35      4.11 o 
   0   3  13      341.05      335.28     10.04 o 
   1   3  13        2.93        5.68      3.42 o 
   2   3  13      242.49      242.69     21.04 o 
   3   3  13        8.22       10.54      5.76 o 
   4   3  13       47.08       47.20      6.34 o 
 -10   4  13        1.22        0.61      2.25 o 
  -9   4  13        7.66        6.58      1.95 o 
  -8   4  13        0.66        1.83      1.78 o 
  -7   4  13       17.66       17.01      2.18 o 
  -6   4  13       32.90       30.13      2.31 o 
  -5   4  13        0.06       -0.10      1.31 o 
  -4   4  13       28.02       32.55      2.27 o 
  -3   4  13       58.39       48.05      2.57 o 
  -2   4  13        0.32        0.64      1.41 o 
  -1   4  13        5.53        6.82      2.92 o 
   0   4  13       18.88       20.09      3.98 o 
   1   4  13      155.01      144.97      6.50 o 
   2   4  13      138.90      134.29      9.46 o 
   3   4  13      291.94      277.74     13.11 o 
   4   4  13      177.34      155.06      9.35 o 
 -10   5  13        1.67        0.75      2.39 o 
  -9   5  13        5.22        5.20      2.67 o 
  -8   5  13       19.63       19.73      2.34 o 
  -7   5  13        0.05        1.38      1.66 o 
  -6   5  13       37.90       40.09      3.04 o 
  -5   5  13        4.91        2.04      1.42 o 
  -4   5  13        4.88        6.20      1.56 o 
  -3   5  13       41.05       39.83      2.43 o 
  -2   5  13       27.93       24.92      2.16 o 
  -1   5  13      561.13      484.50      9.50 o 
   0   5  13       81.07       92.91      6.79 o 
   1   5  13      681.30      623.93     13.98 o 
   2   5  13       45.12       58.76      7.22 o 
   3   5  13      111.74      111.65     13.18 o 
   4   5  13        9.45        9.60      6.52 o 
 -10   6  13        0.01       -0.06      2.37 o 
  -9   6  13        0.78        5.18      1.91 o 
  -8   6  13        0.28        0.49      2.18 o 
  -7   6  13        6.10        2.47      1.77 o 
  -6   6  13        1.15       -1.34      1.43 o 
  -5   6  13       50.85       43.67      2.52 o 
  -4   6  13       33.77       19.31      1.98 o 
  -3   6  13       31.16       28.11      2.25 o 
  -2   6  13      163.78      145.77      4.10 o 
  -1   6  13        8.63        7.82      2.89 o 
   0   6  13      171.99      171.96      7.19 o 
   1   6  13       88.29       91.03      6.58 o 
   2   6  13       86.24       88.39      8.15 o 
   3   6  13       78.21       59.44     13.63 o 
   4   6  13       34.08       45.25      7.53 o 
 -10   7  13        1.47       -1.14      2.35 o 
  -9   7  13        0.11        1.29      2.19 o 
  -8   7  13        1.35        2.25      2.81 o 
  -7   7  13       21.94       24.21      2.46 o 
  -6   7  13       48.43       49.88      3.18 o 
  -5   7  13      416.62      382.18      6.11 o 
  -4   7  13      175.18      151.69      4.22 o 
  -3   7  13     1009.52      930.48      9.96 o 
  -2   7  13      242.25      193.89      4.84 o 
  -1   7  13      493.45      456.08     11.59 o 
   0   7  13      116.24      101.94      5.84 o 
   1   7  13       48.06       33.36      5.26 o 
   2   7  13       12.84        7.95      6.55 o 
   3   7  13        5.85        6.95      5.77 o 
   4   7  13        0.63        5.43      5.09 o 
 -10   8  13       71.98       67.74      4.92 o 
  -9   8  13        1.92        4.19      2.46 o 
  -8   8  13      252.57      248.76      5.87 o 
  -7   8  13       20.92       18.94      2.35 o 
  -6   8  13      205.80      195.22      4.87 o 
  -5   8  13       27.39       22.72      2.09 o 
  -4   8  13        4.03        4.39      1.60 o 
  -3   8  13        0.60        1.79      1.60 o 
  -2   8  13      119.27      119.89      3.87 o 
  -1   8  13       23.47       13.09      2.95 o 
   0   8  13      162.83      142.88      6.69 o 
   1   8  13        5.99       -2.31      4.03 o 
   2   8  13       41.15       30.51     11.68 o 
   3   8  13        0.07       -4.73      8.01 o 
   4   8  13        0.17       -1.86      5.75 o 
 -10   9  13       15.44       13.08      3.42 o 
  -9   9  13       36.17       38.17      2.94 o 
  -8   9  13       14.64       12.93      2.44 o 
  -7   9  13       69.75       64.99      2.94 o 
  -6   9  13      224.48      208.30      6.83 o 
  -5   9  13       14.63       12.14      1.82 o 
  -4   9  13      268.43      242.19      4.93 o 
  -3   9  13        3.34        3.17      1.61 o 
  -2   9  13       33.30       25.84      2.37 o 
  -1   9  13        0.79       -2.11      3.74 o 
   0   9  13        7.73       -3.60      3.60 o 
   1   9  13        4.06       -3.04      4.02 o 
   2   9  13        8.04        5.14      5.26 o 
   3   9  13        1.08        0.97      5.18 o 
   4   9  13        0.01        0.70      5.55 o 
 -10  10  13      191.12      211.48      7.73 o 
  -9  10  13       13.86       16.02      2.51 o 
  -8  10  13      235.24      235.33      8.15 o 
  -7  10  13      108.78      115.72      3.92 o 
  -6  10  13      103.19       95.16      3.90 o 
  -5  10  13      143.97      131.23      4.10 o 
  -4  10  13        0.82       -1.44      1.44 o 
  -3  10  13       34.42       36.45      2.52 o 
  -2  10  13       48.93       44.31      2.75 o 
  -1  10  13       13.38       14.23      3.37 o 
   0  10  13        9.84        3.51      4.24 o 
   1  10  13       53.34       53.44      5.81 o 
   2  10  13        4.80        0.74      5.02 o 
   3  10  13       49.91       38.19      7.18 o 
   4  10  13        2.72       -0.50      5.48 o 
 -10  11  13        5.25        5.15      3.23 o 
  -9  11  13        2.61        1.21      2.14 o 
  -8  11  13       41.13       43.77      3.42 o 
  -7  11  13       45.12       45.64      2.83 o 
  -6  11  13       37.18       39.58      3.22 o 
  -5  11  13      170.63      165.98      4.50 o 
  -4  11  13       15.37       20.41      2.17 o 
  -3  11  13      140.29      134.11      4.72 o 
  -2  11  13        0.32       -0.75      1.75 o 
  -1  11  13       51.24       47.66      4.75 o 
   0  11  13       27.18       36.47      4.51 o 
   1  11  13       36.12       36.31      5.59 o 
   2  11  13       19.16        7.19      5.35 o 
   3  11  13       32.13       34.46      7.46 o 
   4  11  13        0.73       -3.47      5.68 o 
  -9  12  13        1.49        2.57      2.30 o 
  -8  12  13        7.48        7.32      2.30 o 
  -7  12  13        5.41        7.46      1.93 o 
  -6  12  13        0.54        2.11      1.81 o 
  -5  12  13       29.88       31.22      2.41 o 
  -4  12  13        0.00        2.30      1.60 o 
  -3  12  13       91.23      100.41      3.95 o 
  -2  12  13        0.04        0.93      1.94 o 
  -1  12  13       57.62       70.08      5.54 o 
   0  12  13       15.49       16.48      4.02 o 
   1  12  13        0.00       -0.20      4.30 o 
   2  12  13       54.24       70.16      8.01 o 
   3  12  13       33.63       12.43      6.29 o 
  -9  13  13        0.03       -2.19      2.19 o 
  -8  13  13       12.05        9.57      2.37 o 
  -7  13  13       13.53       16.43      2.34 o 
  -6  13  13       31.17       32.04      2.78 o 
  -5  13  13       12.82       12.03      1.99 o 
  -4  13  13       51.28       53.06      3.06 o 
  -3  13  13       34.37       33.44      2.96 o 
  -2  13  13      171.01      179.41      5.22 o 
  -1  13  13      256.10      263.90      9.51 o 
   0  13  13      276.94      282.82      8.81 o 
   1  13  13      235.08      246.34     15.08 o 
   2  13  13       75.85       68.25      7.89 o 
   3  13  13       68.10       81.25      8.63 o 
  -9  14  13        6.03        9.43      2.86 o 
  -8  14  13        1.32        2.97      2.26 o 
  -7  14  13       11.45        6.69      2.03 o 
  -6  14  13        0.80        0.44      1.88 o 
  -5  14  13        0.94        0.83      1.73 o 
  -4  14  13        0.17       -1.71      1.71 o 
  -3  14  13        0.00       -2.00      2.00 o 
  -2  14  13        6.71        4.33      2.72 o 
  -1  14  13       28.73       29.67      4.76 o 
   0  14  13      167.33      179.14      8.26 o 
   1  14  13      143.64      152.28     11.06 o 
   2  14  13      387.11      422.66     28.56 o 
   3  14  13      152.72      144.91     10.80 o 
  -9  15  13        9.57        8.65      2.98 o 
  -8  15  13        3.17        0.98      2.50 o 
  -7  15  13       12.77       13.50      2.38 o 
  -6  15  13        0.03       -0.88      2.15 o 
  -5  15  13        6.76        1.81      1.84 o 
  -4  15  13       82.95       75.69      3.68 o 
  -3  15  13        0.60       -0.24      2.81 o 
  -2  15  13      322.96      358.71     10.72 o 
  -1  15  13       42.72       49.48      5.37 o 
   0  15  13      299.22      346.42      9.73 o 
   1  15  13       93.29      102.36      7.51 o 
   2  15  13       95.22      103.10      9.11 o 
   3  15  13       45.92       54.01      8.06 o 
  -9  16  13        2.43        0.79      3.36 o 
  -8  16  13        1.90        3.94      2.73 o 
  -7  16  13       15.07       17.24      2.59 o 
  -6  16  13       15.12       17.11      2.62 o 
  -5  16  13       45.92       51.19      3.18 o 
  -4  16  13        0.49       -0.56      1.98 o 
  -3  16  13       14.27       11.98      2.71 o 
  -2  16  13       31.11       30.25      3.84 o 
  -1  16  13        1.50       -3.37      3.37 o 
   0  16  13       45.59       53.27      6.08 o 
   1  16  13       16.73        5.59      5.05 o 
   2  16  13       26.81       32.22      6.86 o 
   3  16  13       22.19       29.87      7.06 o 
  -9  17  13       43.80       50.44      5.29 o 
  -8  17  13       45.71       40.79      3.88 o 
  -7  17  13       71.72       76.22      4.20 o 
  -6  17  13      174.17      181.96      6.09 o 
  -5  17  13        0.21        1.11      2.00 o 
  -4  17  13      157.24      182.59      8.19 o 
  -3  17  13      153.62      172.55      6.07 o 
  -2  17  13       10.71       18.10      3.85 o 
  -1  17  13      186.84      199.06      9.55 o 
   0  17  13       14.35        7.59      4.67 o 
   1  17  13       50.63       47.60      6.29 o 
   2  17  13        9.87       -3.40      5.98 o 
  -8  18  13        1.96       -1.84      2.70 o 
  -7  18  13       27.20       29.22      3.22 o 
  -6  18  13       15.19        9.93      2.53 o 
  -5  18  13      201.12      224.86      7.79 o 
  -4  18  13       57.09       53.86      4.03 o 
  -3  18  13      244.27      258.61      7.04 o 
  -2  18  13       60.21       66.52      5.25 o 
  -1  18  13       83.24       79.61      5.66 o 
   0  18  13       22.60       25.97      6.63 o 
   1  18  13        2.17        4.89      4.98 o 
   2  18  13        2.50       -0.91      5.65 o 
  -8  19  13       14.48        8.50      4.03 o 
  -7  19  13        5.42        0.76      2.53 o 
  -6  19  13        8.96        9.80      2.59 o 
  -5  19  13        0.02        3.00      2.27 o 
  -4  19  13       65.93       64.69      4.48 o 
  -3  19  13        2.27        3.33      2.69 o 
  -2  19  13       45.77       50.07      5.50 o 
  -1  19  13       27.07       30.78      5.69 o 
   0  19  13       11.49        6.18      6.15 o 
   1  19  13       40.77       45.52      6.41 o 
   2  19  13        5.86        5.21      6.00 o 
  -8  20  13      292.67      328.05     10.97 o 
  -7  20  13       66.38       78.76      4.85 o 
  -6  20  13      377.00      396.58      8.13 o 
  -5  20  13       47.28       52.75      3.82 o 
  -4  20  13       82.81       89.27      5.58 o 
  -3  20  13       27.73       23.00      3.40 o 
  -2  20  13       13.40        8.92      4.41 o 
  -1  20  13        9.50        1.57      5.91 o 
   0  20  13       42.94       46.78      7.82 o 
   1  20  13        0.08       -4.76      4.76 o 
   2  20  13        3.96       -5.39      5.63 o 
  -7  21  13       27.81       36.05      4.53 o 
  -6  21  13       93.88       96.05      5.22 o 
  -5  21  13        0.91        5.67      2.73 o 
  -4  21  13      369.51      405.82      9.08 o 
  -3  21  13       20.68       18.75      3.61 o 
  -2  21  13      346.22      381.49     11.11 o 
  -1  21  13       23.78       18.84      5.00 o 
   0  21  13       73.08       73.83      7.37 o 
   1  21  13        2.47        4.47      6.04 o 
  -7  22  13       45.74       33.93      4.16 o 
  -6  22  13       69.70       67.44      5.38 o 
  -5  22  13      135.59      137.25      6.14 o 
  -4  22  13      151.96      165.13      6.72 o 
  -3  22  13       93.92       96.39      5.61 o 
  -2  22  13      111.28      139.20      9.77 o 
  -1  22  13       10.78       15.78      5.85 o 
   0  22  13        2.42        3.35      5.41 o 
   1  22  13        0.10       -8.68      8.96 o 
  -7  23  13       22.90       25.90      4.13 o 
  -6  23  13       19.24       17.18      4.24 o 
  -5  23  13       29.77       35.22      4.35 o 
  -4  23  13       43.54       48.85      4.35 o 
  -3  23  13        0.20       -1.00      3.58 o 
  -2  23  13        1.05       -2.09      5.55 o 
  -1  23  13       56.19       58.97     10.02 o 
   0  23  13      148.69      157.76      9.71 o 
   1  23  13      136.09      143.22     14.80 o 
  -6  24  13        0.91       -0.72      4.14 o 
  -5  24  13        0.07       -3.00      3.00 o 
  -4  24  13        3.27       -2.92      3.13 o 
  -3  24  13       65.10       67.88      6.47 o 
  -2  24  13       30.23       24.55     10.57 o 
  -1  24  13      125.94      150.68     10.81 o 
   0  24  13       40.72       43.32      9.77 o 
  -5  25  13        0.02       -1.54      3.37 o 
  -4  25  13        0.46        0.49      3.44 o 
  -3  25  13        0.24       -3.05      4.26 o 
  -2  25  13       11.63       12.55      5.95 o 
  -1  25  13        6.02        7.28      6.06 o 
  -5  26  13        2.78        3.37      3.87 o 
  -4  26  13       91.09       86.60      6.23 o 
  -3  26  13        2.51       12.17      5.02 o 
  -2  26  13       70.25       64.24     11.70 o 
  -1  26  13        0.86        0.63      6.15 o 
 -10   0  14      211.03      203.29      8.67 o 
  -9   0  14       50.63       50.44      4.74 o 
  -8   0  14      500.24      480.72     11.82 o 
  -7   0  14      114.77       95.35      6.05 o 
  -6   0  14      866.22      827.74     13.69 o 
  -5   0  14        2.01        3.98      2.35 o 
  -4   0  14      398.19      403.38      8.99 o 
  -3   0  14      262.85      266.75      7.51 o 
  -2   0  14        1.82        0.62      2.81 o 
  -1   0  14      184.13      157.36      8.72 o 
   0   0  14       86.71       73.98      8.61 o 
   1   0  14        0.04        8.92      9.61 o 
   2   0  14       22.12       15.72      6.94 o 
   3   0  14       53.70       58.10      9.77 o 
   4   0  14        0.57       -4.32      6.86 o 
 -10   1  14       60.96       70.41      4.15 o 
  -9   1  14      255.49      235.98      5.82 o 
  -8   1  14       75.56       69.09      3.76 o 
  -7   1  14       49.76       33.78      2.81 o 
  -6   1  14       34.97       31.21      2.17 o 
  -5   1  14       25.05       21.43      2.09 o 
  -4   1  14        1.54        1.87      1.64 o 
  -3   1  14       48.06       41.79      2.65 o 
  -2   1  14       36.57       34.19      3.04 o 
  -1   1  14        0.70       -0.09      3.36 o 
   0   1  14       29.31       39.72      7.48 o 
   1   1  14       29.83       21.75      5.67 o 
   2   1  14        8.22       13.28      6.38 o 
   3   1  14       11.87        9.26      4.95 o 
   4   1  14        0.29       -1.43      4.85 o 
 -10   2  14       72.27       69.92      4.22 o 
  -9   2  14        0.04        1.21      3.64 o 
  -8   2  14       70.54       73.58      3.70 o 
  -7   2  14       62.90       53.51      3.21 o 
  -6   2  14       49.36       43.66      2.68 o 
  -5   2  14      164.52      145.07      4.24 o 
  -4   2  14      183.73      172.77      4.40 o 
  -3   2  14       81.46       66.68      3.30 o 
  -2   2  14      463.87      454.72      8.71 o 
  -1   2  14        1.11        4.13      2.89 o 
   0   2  14      252.94      253.31      9.28 o 
   1   2  14       40.28       37.78      5.35 o 
   2   2  14       17.37       24.32      6.37 o 
   3   2  14        9.99       15.65      5.14 o 
   4   2  14        0.63        5.93      8.35 o 
 -10   3  14        0.53       -2.38      2.38 o 
  -9   3  14       12.15       10.76      2.18 o 
  -8   3  14       21.01       17.09      2.36 o 
  -7   3  14       27.28       26.92      3.36 o 
  -6   3  14       20.96       14.95      1.78 o 
  -5   3  14       23.62       18.50      2.02 o 
  -4   3  14        0.10       -0.43      1.48 o 
  -3   3  14        2.36        3.38      1.67 o 
  -2   3  14        3.10        4.61      2.39 o 
  -1   3  14       37.95       37.30      3.89 o 
   0   3  14       48.49       33.74      7.71 o 
   1   3  14        0.91       -1.59      4.14 o 
   2   3  14       44.00       53.09      7.27 o 
   3   3  14      131.74      152.93     21.12 o 
 -10   4  14        1.57        1.86      2.48 o 
  -9   4  14        3.69        6.77      2.45 o 
  -8   4  14        2.19        2.66      1.91 o 
  -7   4  14       14.65       14.29      2.29 o 
  -6   4  14       22.61       16.35      2.39 o 
  -5   4  14       43.30       40.97      2.57 o 
  -4   4  14       14.08        9.54      1.80 o 
  -3   4  14       60.85       45.30      2.71 o 
  -2   4  14        3.50       -0.59      2.01 o 
  -1   4  14        5.23       -2.48      2.85 o 
   0   4  14       14.88       20.59      4.71 o 
   1   4  14       27.77       31.16      5.55 o 
   2   4  14       49.42       47.53      7.03 o 
   3   4  14       23.23       16.60      6.17 o 
 -10   5  14        2.98        2.96      2.85 o 
  -9   5  14       10.32        9.69      2.28 o 
  -8   5  14        1.09        0.81      1.87 o 
  -7   5  14        8.41        6.07      2.04 o 
  -6   5  14       25.05       17.95      1.84 o 
  -5   5  14        1.25       -0.52      1.47 o 
  -4   5  14       93.51       88.99      3.52 o 
  -3   5  14       25.56       24.36      2.28 o 
  -2   5  14       12.56        5.50      2.46 o 
  -1   5  14      182.16      184.09      6.63 o 
   0   5  14       59.85       59.11      5.11 o 
   1   5  14      250.81      245.93      9.78 o 
   2   5  14      113.22      120.44      9.46 o 
   3   5  14       96.45       98.40     15.12 o 
 -10   6  14        1.41       -2.80      2.80 o 
  -9   6  14        2.20        0.78      2.02 o 
  -8   6  14       12.07       11.03      2.23 o 
  -7   6  14        4.44        1.02      1.84 o 
  -6   6  14       19.70       19.98      1.92 o 
  -5   6  14       14.27       14.60      1.95 o 
  -4   6  14       37.70       47.82      2.82 o 
  -3   6  14      250.72      245.06      5.16 o 
  -2   6  14       77.89       94.58      4.47 o 
  -1   6  14      272.66      270.70      9.63 o 
   0   6  14       35.39       36.76      4.63 o 
   1   6  14       15.67       17.37      4.83 o 
   2   6  14        4.64        7.15      5.67 o 
   3   6  14        6.51        9.27      5.77 o 
 -10   7  14        5.23        6.96      3.07 o 
  -9   7  14        3.81        3.06      2.70 o 
  -8   7  14        3.27        2.07      2.16 o 
  -7   7  14        0.45       -1.55      1.80 o 
  -6   7  14       62.18       58.20      2.70 o 
  -5   7  14        1.27        0.48      1.54 o 
  -4   7  14      119.69      124.60      4.16 o 
  -3   7  14        2.98        5.34      1.75 o 
  -2   7  14       92.11      100.07      4.58 o 
  -1   7  14        2.07       -1.00      2.94 o 
   0   7  14       64.13       74.63      5.50 o 
   1   7  14        0.08       -4.09      4.09 o 
   2   7  14       38.08       33.22      6.74 o 
   3   7  14        1.23        2.49      5.81 o 
 -10   8  14        2.75        0.13      2.89 o 
  -9   8  14       41.57       35.71      3.26 o 
  -8   8  14        3.71        6.03      2.31 o 
  -7   8  14      244.12      223.77      5.83 o 
  -6   8  14        3.40        5.19      1.92 o 
  -5   8  14      281.62      250.21      5.30 o 
  -4   8  14        1.19        2.87      1.69 o 
  -3   8  14       28.83       22.57      2.26 o 
  -2   8  14        0.43        0.39      2.14 o 
  -1   8  14        3.76       -0.19      4.51 o 
   0   8  14        6.94       -1.24      3.72 o 
   1   8  14        8.32       11.16      4.73 o 
   2   8  14       19.21       16.80      6.03 o 
   3   8  14       44.54       47.27      7.56 o 
 -10   9  14        3.45        2.42      3.12 o 
  -9   9  14      136.29      143.14      5.53 o 
  -8   9  14        3.14        3.73      2.13 o 
  -7   9  14      135.90      144.45      4.50 o 
  -6   9  14       12.38       12.96      2.14 o 
  -5   9  14       33.16       41.09      2.64 o 
  -4   9  14        0.02        0.54      1.63 o 
  -3   9  14        6.61        8.60      2.03 o 
  -2   9  14       13.83       15.16      2.65 o 
  -1   9  14       46.67       41.41      4.44 o 
   0   9  14        3.49        2.67      3.76 o 
   1   9  14       59.49       55.00      6.21 o 
   2   9  14        1.27       -5.08      5.08 o 
   3   9  14        2.92       -1.56      5.68 o 
  -9  10  14       80.34       79.19      4.40 o 
  -8  10  14        0.01        2.55      2.06 o 
  -7  10  14       98.54       91.42      3.81 o 
  -6  10  14       37.55       45.29      3.10 o 
  -5  10  14       81.55       77.74      3.41 o 
  -4  10  14       50.77       51.34      2.97 o 
  -3  10  14       61.31       67.85      3.40 o 
  -2  10  14        0.32        0.21      2.27 o 
  -1  10  14       36.32       37.38      7.93 o 
   0  10  14       35.25       30.74      4.68 o 
   1  10  14       19.44       26.26      5.72 o 
   2  10  14       11.60        4.24      5.59 o 
   3  10  14       13.58        6.69      6.12 o 
  -9  11  14        6.29        2.78      2.54 o 
  -8  11  14       15.16       14.58      2.57 o 
  -7  11  14        6.10        6.93      2.03 o 
  -6  11  14        1.83        3.32      1.92 o 
  -5  11  14        4.96        5.72      1.82 o 
  -4  11  14       39.06       41.09      2.84 o 
  -3  11  14        0.26       -0.68      2.02 o 
  -2  11  14      119.70      125.55      6.00 o 
  -1  11  14        6.60        8.47      4.36 o 
   0  11  14       52.23       52.02      5.26 o 
   1  11  14        5.96       -0.87      6.20 o 
   2  11  14        0.62       -5.27      5.27 o 
   3  11  14        0.10        1.64      6.07 o 
  -9  12  14       15.10       17.39      2.99 o 
  -8  12  14       51.99       57.73      3.72 o 
  -7  12  14       46.39       46.72      3.09 o 
  -6  12  14      170.75      180.22      5.42 o 
  -5  12  14       57.67       54.81      3.08 o 
  -4  12  14      213.43      242.45      5.43 o 
  -3  12  14       35.65       33.70      3.09 o 
  -2  12  14       88.23       88.38      5.34 o 
  -1  12  14       27.27       34.86      5.49 o 
   0  12  14        3.63        5.97      3.95 o 
   1  12  14       40.28       44.97      5.86 o 
   2  12  14       80.79       71.59      8.22 o 
   3  12  14       53.96       47.35      7.67 o 
  -9  13  14        2.83        3.85      2.80 o 
  -8  13  14       13.79        9.56      3.14 o 
  -7  13  14       28.48       28.59      2.89 o 
  -6  13  14        0.14        0.54      1.98 o 
  -5  13  14       82.79       79.66      3.58 o 
  -4  13  14       25.91       28.68      2.62 o 
  -3  13  14       53.26       49.13      3.58 o 
  -2  13  14       92.35      101.53      5.71 o 
  -1  13  14        0.12        0.86      4.26 o 
   0  13  14       81.21      115.13      9.60 o 
   1  13  14       37.44       49.37      6.21 o 
   2  13  14       10.48        6.04      6.11 o 
   3  13  14       36.30       12.03      8.75 o 
  -9  14  14        5.09        1.31      3.33 o 
  -8  14  14        0.19        3.35      2.64 o 
  -7  14  14       18.61       22.50      2.68 o 
  -6  14  14       17.62       13.81      2.54 o 
  -5  14  14       16.93       15.51      2.27 o 
  -4  14  14       18.94       21.31      2.60 o 
  -3  14  14        1.84        1.57      2.23 o 
  -2  14  14        0.57       -0.40      3.24 o 
  -1  14  14        2.29        1.05      4.36 o 
   0  14  14        1.60        5.63      4.81 o 
   1  14  14        1.83       -4.67      4.67 o 
   2  14  14        4.94        4.75      5.65 o 
  -9  15  14        2.43        0.19      3.36 o 
  -8  15  14        0.10       -1.45      2.56 o 
  -7  15  14        1.14       -1.98      1.98 o 
  -6  15  14        1.05        0.58      2.11 o 
  -5  15  14        0.20       -0.09      1.84 o 
  -4  15  14        6.47        2.70      2.23 o 
  -3  15  14        0.22       -2.29      2.29 o 
  -2  15  14       25.34       21.90      4.16 o 
  -1  15  14        4.21        1.40      4.30 o 
   0  15  14       17.01       13.34      5.17 o 
   1  15  14       19.10       23.16      5.70 o 
   2  15  14        1.02        1.57      5.75 o 
  -8  16  14        6.71        4.59      2.88 o 
  -7  16  14        5.06        1.58      2.31 o 
  -6  16  14      124.77      122.45      4.87 o 
  -5  16  14       26.28       23.90      2.68 o 
  -4  16  14      232.81      256.84      8.95 o 
  -3  16  14       89.27      102.93      5.09 o 
  -2  16  14      113.43      133.60      6.67 o 
  -1  16  14       98.48      105.61      6.56 o 
   0  16  14        9.83        1.84      7.30 o 
   1  16  14       34.68       42.88      6.18 o 
   2  16  14        0.27        5.73      5.97 o 
  -8  17  14       37.43       46.43      4.89 o 
  -7  17  14       10.02        7.32      2.67 o 
  -6  17  14       10.47        7.31      2.52 o 
  -5  17  14        0.86        4.99      2.23 o 
  -4  17  14        1.89        3.10      2.61 o 
  -3  17  14        6.53        6.34      2.81 o 
  -2  17  14        5.41       -1.57      3.54 o 
  -1  17  14        4.92        8.59      5.55 o 
   0  17  14        0.00       -3.37      5.63 o 
   1  17  14        1.70       -0.58      4.80 o 
   2  17  14        2.11       -1.12      5.85 o 
  -8  18  14      147.99      178.53      9.66 o 
  -7  18  14       55.69       65.06      6.83 o 
  -6  18  14      104.87      115.44      5.08 o 
  -5  18  14      173.66      192.02      6.00 o 
  -4  18  14       13.20       15.55      3.10 o 
  -3  18  14       91.80      115.23      5.71 o 
  -2  18  14        2.31       -5.21      5.21 o 
  -1  18  14        9.03       17.25      4.57 o 
   0  18  14        2.52       -5.83      5.83 o 
   1  18  14        3.87        3.22      5.89 o 
  -8  19  14       54.60       55.68      6.22 o 
  -7  19  14       12.75       17.45      3.28 o 
  -6  19  14        2.20        2.57      2.69 o 
  -5  19  14       10.58       10.54      2.95 o 
  -4  19  14       42.69       45.77      3.96 o 
  -3  19  14        7.52        6.99      3.28 o 
  -2  19  14       26.04       24.67      6.61 o 
  -1  19  14        6.08       -1.55      5.69 o 
   0  19  14        2.12       -4.38      7.82 o 
   1  19  14        0.46       -5.22      5.22 o 
  -7  20  14        4.44        8.57      3.38 o 
  -6  20  14      111.99      135.51      6.47 o 
  -5  20  14       56.59       60.93      4.57 o 
  -4  20  14       64.51       76.95      4.79 o 
  -3  20  14       27.25       26.28      6.10 o 
  -2  20  14        9.36        3.59      5.29 o 
  -1  20  14        0.10        7.16      4.70 o 
   0  20  14        0.46       -5.16      5.16 o 
   1  20  14        1.32        4.02      7.14 o 
  -7  21  14       43.45       43.67      4.40 o 
  -6  21  14      141.17      167.99      7.73 o 
  -5  21  14       34.63       37.34      4.76 o 
  -4  21  14       61.64       73.50      4.91 o 
  -3  21  14        0.53        0.30      4.58 o 
  -2  21  14        7.43        9.97      5.42 o 
  -1  21  14        2.49        6.22      5.88 o 
   0  21  14       97.41       91.93      8.11 o 
  -6  22  14        0.00       -1.60      4.25 o 
  -5  22  14       24.26       25.59      3.91 o 
  -4  22  14      143.15      153.03      6.63 o 
  -3  22  14      189.64      235.00     10.67 o 
  -2  22  14      361.63      393.88     15.78 o 
  -1  22  14      249.83      287.18     13.19 o 
   0  22  14      179.63      207.80     11.98 o 
  -6  23  14       24.09       28.42      5.57 o 
  -5  23  14       64.25       82.00      5.57 o 
  -4  23  14       68.73       75.54      5.33 o 
  -3  23  14       54.74       52.97      6.64 o 
  -2  23  14       92.67      103.87      9.34 o 
  -1  23  14        7.33        4.80      6.34 o 
  -5  24  14        0.16        3.45      3.72 o 
  -4  24  14        3.41       -0.12      3.51 o 
  -3  24  14       15.61       16.25      5.22 o 
  -2  24  14       17.33       14.90      5.97 o 
  -1  24  14       60.38       73.64      8.81 o 
  -4  25  14        0.00        1.26      4.49 o 
  -3  25  14        9.71       11.50      5.26 o 
  -2  25  14       31.21       27.92      6.99 o 
 -10   1  15        5.18        6.61      2.69 o 
  -9   1  15       66.84       73.23      4.24 o 
  -8   1  15        3.65        9.53      2.31 o 
  -7   1  15       96.20       97.53      4.57 o 
  -6   1  15       42.25       35.87      3.38 o 
  -5   1  15        4.24        2.08      1.70 o 
  -4   1  15      257.45      239.84      5.43 o 
  -3   1  15       79.53       89.94      3.81 o 
  -2   1  15      149.11      133.37      7.77 o 
  -1   1  15      175.20      175.99      6.72 o 
   0   1  15        0.18       -2.75      4.51 o 
   1   1  15       72.16       68.07      7.70 o 
   2   1  15       21.84       21.98      5.54 o 
   3   1  15        2.93        8.52      5.16 o 
 -10   2  15        4.22        5.80      2.57 o 
  -9   2  15        3.84        4.14      3.48 o 
  -8   2  15        4.06        6.24      2.26 o 
  -7   2  15       11.35       14.16      2.40 o 
  -6   2  15       57.16       62.34      2.99 o 
  -5   2  15       68.85       62.58      3.16 o 
  -4   2  15       28.36       42.59      2.84 o 
  -3   2  15       39.11       26.12      2.47 o 
  -2   2  15       25.47       20.85      4.47 o 
  -1   2  15        4.44        9.19      3.31 o 
   0   2  15      127.65      131.30      7.51 o 
   1   2  15       66.29       74.57     10.33 o 
   2   2  15       77.02       83.91      8.65 o 
   3   2  15       43.92       45.48      6.72 o 
 -10   3  15        0.00        0.52      2.40 o 
  -9   3  15        7.55        9.97      2.53 o 
  -8   3  15        0.84        2.81      2.00 o 
  -7   3  15       11.61        8.51      2.22 o 
  -6   3  15        0.02        0.38      1.73 o 
  -5   3  15        1.13       -0.23      1.59 o 
  -4   3  15        3.15        1.78      1.69 o 
  -3   3  15       16.42       15.13      2.23 o 
  -2   3  15       53.26       50.35      6.35 o 
  -1   3  15       67.17       66.12      4.69 o 
   0   3  15       61.82       73.31      6.41 o 
   1   3  15       67.32       73.45      9.73 o 
   2   3  15        1.20        3.08      5.72 o 
   3   3  15       35.40       37.99      7.81 o 
 -10   4  15        0.63        2.35      3.10 o 
  -9   4  15        0.44       -1.83      2.21 o 
  -8   4  15        0.17        1.39      1.98 o 
  -7   4  15        0.74        1.56      2.01 o 
  -6   4  15        8.11        7.56      1.78 o 
  -5   4  15        3.92        1.65      1.65 o 
  -4   4  15        0.60       -1.18      1.62 o 
  -3   4  15        4.94        1.63      1.81 o 
  -2   4  15        9.36        5.04      4.31 o 
  -1   4  15       13.92       10.04      3.39 o 
   0   4  15        0.31       -4.34      4.34 o 
   1   4  15       20.86       26.30      6.12 o 
   2   4  15       23.16       23.45      6.76 o 
   3   4  15        0.98       -5.62      5.62 o 
 -10   5  15        4.75        3.60      3.11 o 
  -9   5  15        5.44        5.93      2.45 o 
  -8   5  15        0.00        3.02      2.05 o 
  -7   5  15       18.68       19.63      2.88 o 
  -6   5  15        8.23        5.22      1.68 o 
  -5   5  15        7.52        7.12      1.87 o 
  -4   5  15        1.22        1.22      1.65 o 
  -3   5  15        0.71        2.76      1.97 o 
  -2   5  15        0.90        3.70      3.77 o 
  -1   5  15        1.85        0.95      3.53 o 
   0   5  15        1.06        2.72      4.64 o 
   1   5  15        0.02        2.14      5.29 o 
   2   5  15        6.37       13.74      6.11 o 
   3   5  15        0.65       -4.58      5.94 o 
 -10   6  15        0.33        1.50      3.02 o 
  -9   6  15        1.37       -0.44      2.35 o 
  -8   6  15        1.06       -2.53      2.53 o 
  -7   6  15       21.04       16.71      2.11 o 
  -6   6  15        6.10        5.79      1.75 o 
  -5   6  15      245.41      243.06      5.41 o 
  -4   6  15       80.32       85.46      3.57 o 
  -3   6  15      420.21      435.49      7.24 o 
  -2   6  15      143.40      154.93      8.37 o 
  -1   6  15      146.46      152.76      6.88 o 
   0   6  15       74.48       76.61      6.42 o 
   1   6  15        0.11       -0.16      5.43 o 
   2   6  15       14.02       16.67      6.45 o 
   3   6  15       20.93       24.18      6.78 o 
  -9   7  15       26.46       30.05      3.52 o 
  -8   7  15        8.86        9.20      2.38 o 
  -7   7  15      152.93      156.79      4.91 o 
  -6   7  15       44.05       51.39      2.79 o 
  -5   7  15      255.92      245.26      5.26 o 
  -4   7  15       86.71       92.61      3.70 o 
  -3   7  15       72.03       73.64      3.98 o 
  -2   7  15       25.56       26.40      4.81 o 
  -1   7  15        2.01        4.66      4.34 o 
   0   7  15       13.16       10.86      5.01 o 
   1   7  15        5.79        1.19      6.00 o 
   2   7  15       45.22       47.35      7.64 o 
  -9   8  15       13.85       12.92      2.76 o 
  -8   8  15        0.72        3.69      2.19 o 
  -7   8  15       28.26       27.13      2.54 o 
  -6   8  15        0.21       -0.54      1.56 o 
  -5   8  15       24.77       21.57      2.35 o 
  -4   8  15       58.01       62.39      3.25 o 
  -3   8  15        7.67        8.60      2.37 o 
  -2   8  15      211.17      218.05     18.36 o 
  -1   8  15        1.22       -4.27      4.35 o 
   0   8  15      123.94      123.86      7.81 o 
   1   8  15        7.11       15.11      6.08 o 
   2   8  15        0.25       -3.18      5.56 o 
  -9   9  15       38.80       37.40      3.59 o 
  -8   9  15        6.48        7.44      2.36 o 
  -7   9  15       15.98       15.69      2.28 o 
  -6   9  15       27.76       28.11      2.74 o 
  -5   9  15        3.62        3.85      1.85 o 
  -4   9  15       45.63       50.97      3.02 o 
  -3   9  15        3.39        3.29      2.30 o 
  -2   9  15        3.13        5.96      3.86 o 
  -1   9  15       27.22       26.73      5.27 o 
   0   9  15       91.45      103.45      8.93 o 
   1   9  15       91.22      107.39      9.18 o 
   2   9  15       59.54       52.60      7.82 o 
  -9  10  15        0.36        2.28      2.72 o 
  -8  10  15       56.55       55.54      4.18 o 
  -7  10  15        8.33        9.19      2.14 o 
  -6  10  15       49.78       55.92      2.93 o 
  -5  10  15        9.86       13.05      2.10 o 
  -4  10  15        7.60        8.07      2.07 o 
  -3  10  15        1.13        4.69      2.26 o 
  -2  10  15        1.24        3.87      3.70 o 
  -1  10  15       11.80        4.98      6.29 o 
   0  10  15        3.82       -0.28      4.59 o 
   1  10  15        0.09        4.49      5.54 o 
   2  10  15        3.94        1.75      5.91 o 
  -9  11  15        1.68        1.65      4.23 o 
  -8  11  15       67.85       70.28      4.62 o 
  -7  11  15        0.12        1.86      2.07 o 
  -6  11  15       76.46       81.86      3.78 o 
  -5  11  15        0.01        0.52      1.86 o 
  -4  11  15       45.54       52.68      4.20 o 
  -3  11  15       16.85       10.48      3.02 o 
  -2  11  15        1.16        0.67      3.80 o 
  -1  11  15       49.98       47.55      5.81 o 
   0  11  15       62.62       73.43      7.80 o 
   1  11  15       32.71       20.99      9.54 o 
   2  11  15       35.04       22.13      8.20 o 
  -9  12  15        2.35        1.49      3.36 o 
  -8  12  15        0.25       -1.99      2.48 o 
  -7  12  15        5.12        7.91      2.25 o 
  -6  12  15       39.19       45.35      2.84 o 
  -5  12  15        0.48        1.70      1.95 o 
  -4  12  15      207.47      233.58      5.88 o 
  -3  12  15        9.18        3.09      2.77 o 
  -2  12  15      276.52      290.39     10.07 o 
  -1  12  15       15.74       15.08      5.13 o 
   0  12  15       97.74      106.17      8.58 o 
   1  12  15        0.51        7.80      5.80 o 
   2  12  15        3.73       -5.64      5.64 o 
  -9  13  15        9.81        9.31      6.55 o 
  -8  13  15       14.10        8.33      2.99 o 
  -7  13  15       60.33       65.74      3.81 o 
  -6  13  15       42.14       46.39      3.95 o 
  -5  13  15       41.65       35.85      2.88 o 
  -4  13  15       11.85       11.75      2.75 o 
  -3  13  15        5.06        3.53      4.06 o 
  -2  13  15        2.42        4.22      4.24 o 
  -1  13  15       44.77       44.02      6.08 o 
   0  13  15       20.38       32.85      8.99 o 
   1  13  15        8.88       14.38      6.35 o 
   2  13  15       29.77       23.71      9.61 o 
  -8  14  15        0.47       -2.54      2.54 o 
  -7  14  15        5.40        5.47      2.39 o 
  -6  14  15        1.94        2.26      1.92 o 
  -5  14  15      130.00      142.45      4.87 o 
  -4  14  15       33.88       35.17      3.59 o 
  -3  14  15      252.07      257.60      8.05 o 
  -2  14  15       77.92       82.77      6.85 o 
  -1  14  15      116.24      133.16      8.18 o 
   0  14  15       85.99      102.37     12.17 o 
   1  14  15       11.34       23.90      6.83 o 
  -8  15  15        6.88        3.63      3.32 o 
  -7  15  15        8.69        4.75      2.57 o 
  -6  15  15        0.23        0.46      1.74 o 
  -5  15  15       19.86       17.06      2.57 o 
  -4  15  15       25.27       22.14      3.12 o 
  -3  15  15       17.03       15.98      3.69 o 
  -2  15  15       26.65       25.52      5.05 o 
  -1  15  15        0.58        5.77      4.34 o 
   0  15  15        3.30        2.47     11.13 o 
   1  15  15        8.18        4.40      6.20 o 
  -8  16  15        2.31        1.79      3.81 o 
  -7  16  15        7.66        1.67      2.59 o 
  -6  16  15        4.20        2.71      2.39 o 
  -5  16  15       40.68       40.68      3.30 o 
  -4  16  15       13.54       15.44      2.99 o 
  -3  16  15      131.33      146.09      7.54 o 
  -2  16  15       29.31       32.56      7.83 o 
  -1  16  15      187.44      193.80      8.34 o 
   0  16  15       15.32        8.88      8.58 o 
   1  16  15       76.59       81.05      9.91 o 
  -8  17  15       40.23       38.46      3.85 o 
  -7  17  15       57.27       59.79      5.32 o 
  -6  17  15       50.19       49.45      3.91 o 
  -5  17  15       68.67       61.56      4.30 o 
  -4  17  15       18.39       15.24      2.95 o 
  -3  17  15       22.69       24.93      4.44 o 
  -2  17  15        0.62       -4.70      4.81 o 
  -1  17  15        1.53       -1.53      4.12 o 
   0  17  15        4.30       12.84      8.65 o 
   1  17  15       13.64        2.87      5.99 o 
  -7  18  15        0.60        4.92      3.52 o 
  -6  18  15        1.02       -2.68      2.69 o 
  -5  18  15       30.50       25.85      3.49 o 
  -4  18  15        0.11       -0.55      2.56 o 
  -3  18  15       27.54       28.53      5.34 o 
  -2  18  15        1.36       -5.09      5.09 o 
  -1  18  15        0.05        1.62      4.61 o 
   0  18  15        2.32       -8.01      8.01 o 
  -7  19  15      318.43      357.51      9.66 o 
  -6  19  15       21.48       25.04      3.84 o 
  -5  19  15       99.46      112.80      5.97 o 
  -4  19  15       18.36       18.27      3.46 o 
  -3  19  15        0.03       -3.95      3.95 o 
  -2  19  15        9.21       -0.07      5.07 o 
  -1  19  15        5.91        8.17      6.63 o 
   0  19  15        0.56       -1.73      6.55 o 
  -7  20  15       58.60       67.95      6.43 o 
  -6  20  15       33.02       46.00      5.37 o 
  -5  20  15        2.73        4.12      3.15 o 
  -4  20  15        1.71        4.58      3.18 o 
  -3  20  15        0.50       -1.32      4.54 o 
  -2  20  15       20.66       11.15      8.16 o 
  -1  20  15        0.62       -1.63      5.89 o 
   0  20  15        8.35       16.74      7.18 o 
  -6  21  15      148.90      146.31      9.89 o 
  -5  21  15      270.72      314.22     12.96 o 
  -4  21  15      146.59      176.86      7.55 o 
  -3  21  15      216.86      238.74     12.27 o 
  -2  21  15       24.22       29.08      6.91 o 
  -1  21  15       41.09       43.24      7.55 o 
  -6  22  15      120.05      138.13     17.83 o 
  -5  22  15        2.08       -3.35      3.35 o 
  -4  22  15      123.09      135.64      7.19 o 
  -3  22  15       90.92       95.04      8.02 o 
  -2  22  15       44.33       44.69      7.22 o 
  -1  22  15      118.83      110.46     19.87 o 
  -5  23  15       13.38       14.41      4.04 o 
  -4  23  15        0.12       -3.80      4.10 o 
  -3  23  15       17.05       18.92      5.73 o 
  -2  23  15       79.83       92.21      9.11 o 
  -9   0  16       54.77       63.68      6.17 o 
  -8   0  16      168.44      173.72     15.79 o 
  -7   0  16      394.64      416.30     19.72 o 
  -6   0  16      208.05      229.29      7.55 o 
  -5   0  16      383.97      388.08     10.11 o 
  -4   0  16       38.19       48.29      4.44 o 
  -3   0  16       88.88       93.05      6.37 o 
  -2   0  16       23.75       33.11     12.57 o 
  -1   0  16        0.02        2.60      5.73 o 
   0   0  16       52.91       51.05      8.70 o 
   1   0  16       19.92       24.39      8.02 o 
   2   0  16       12.08       19.60      8.03 o 
  -9   1  16       23.63       21.70      3.17 o 
  -8   1  16        6.42       10.85      2.54 o 
  -7   1  16        2.15        4.38      2.94 o 
  -6   1  16       18.73       19.59      2.32 o 
  -5   1  16      112.00      127.55      4.71 o 
  -4   1  16      157.10      171.54      5.13 o 
  -3   1  16      195.38      217.13      6.55 o 
  -2   1  16      200.79      218.99      9.71 o 
  -1   1  16      106.37      121.65      6.57 o 
   0   1  16       69.48       84.71      6.76 o 
   1   1  16       20.82       28.02      6.97 o 
   2   1  16        4.93       12.74      5.47 o 
  -9   2  16       13.83       10.21      3.56 o 
  -8   2  16       23.52       26.06      3.02 o 
  -7   2  16       16.10       13.18      2.69 o 
  -6   2  16       33.92       36.66      2.72 o 
  -5   2  16       13.54        9.42      2.85 o 
  -4   2  16       59.97       56.65      3.30 o 
  -3   2  16        2.41        3.32      3.74 o 
  -2   2  16       40.13       44.23      5.84 o 
  -1   2  16        1.06        2.50      3.83 o 
   0   2  16        0.92        0.75      4.94 o 
   1   2  16        4.14        4.15      5.77 o 
   2   2  16        5.21        5.20      5.17 o 
  -9   3  16        4.74        9.58      2.74 o 
  -8   3  16        1.43       -0.44      2.09 o 
  -7   3  16       12.19       13.04      2.56 o 
  -6   3  16       14.67        8.48      1.99 o 
  -5   3  16       29.25       24.81      2.53 o 
  -4   3  16      102.90       98.02      4.06 o 
  -3   3  16       59.80       56.89      4.56 o 
  -2   3  16       82.59       71.26      6.70 o 
  -1   3  16       68.51       73.77      6.60 o 
   0   3  16        2.21        1.21      4.90 o 
   1   3  16       45.40       40.16      7.29 o 
   2   3  16       10.80       12.88     10.75 o 
  -9   4  16        0.06       -1.74      2.41 o 
  -8   4  16        5.23        5.90      2.53 o 
  -7   4  16        1.70        3.21      1.81 o 
  -6   4  16        1.39        1.84      1.81 o 
  -5   4  16        0.00        0.23      1.81 o 
  -4   4  16       20.39       20.27      2.44 o 
  -3   4  16       28.09       28.58      3.70 o 
  -2   4  16      175.49      176.66     13.93 o 
  -1   4  16      117.92      127.67      7.89 o 
   0   4  16      290.64      336.20     10.96 o 
   1   4  16      142.13      157.85     10.74 o 
   2   4  16      118.33      112.02     10.06 o 
  -9   5  16        7.15        2.90      2.56 o 
  -8   5  16        0.78       -1.39      2.20 o 
  -7   5  16        0.01       -0.21      1.82 o 
  -6   5  16       30.90       33.40      2.63 o 
  -5   5  16       63.02       67.37      4.43 o 
  -4   5  16      114.20      127.65      4.44 o 
  -3   5  16      238.99      245.76      7.60 o 
  -2   5  16      134.59      133.19      8.30 o 
  -1   5  16      187.66      185.15      9.12 o 
   0   5  16       39.72       50.21      6.10 o 
   1   5  16       14.60        4.14      6.13 o 
   2   5  16        1.55        7.49      6.39 o 
  -9   6  16       10.58       11.85      3.16 o 
  -8   6  16        2.71        3.63      2.53 o 
  -7   6  16       24.38       24.40      2.50 o 
  -6   6  16        0.64        2.55      1.82 o 
  -5   6  16        5.01        5.07      1.98 o 
  -4   6  16       30.27       32.30      2.72 o 
  -3   6  16       33.95       37.35      4.12 o 
  -2   6  16       83.57       70.81      6.64 o 
  -1   6  16      220.26      234.64     13.20 o 
   0   6  16      184.63      191.49      8.87 o 
   1   6  16      275.35      303.35     13.77 o 
   2   6  16      272.72      268.63     14.71 o 
  -9   7  16       10.20        6.28      3.45 o 
  -8   7  16       33.06       30.84      3.55 o 
  -7   7  16      113.16      112.67      4.35 o 
  -6   7  16       23.61       22.28      2.59 o 
  -5   7  16      161.13      171.58      5.07 o 
  -4   7  16       15.13       16.79      2.39 o 
  -3   7  16       37.42       36.87      4.33 o 
  -2   7  16       19.48       30.86      5.31 o 
  -1   7  16        3.03       -4.52      4.52 o 
   0   7  16       12.92       16.57      6.31 o 
   1   7  16       19.68       16.32      8.28 o 
   2   7  16        3.18       -5.24      6.18 o 
  -9   8  16       92.30       89.29      6.32 o 
  -8   8  16        6.05        7.31      2.86 o 
  -7   8  16       65.81       65.59      3.65 o 
  -6   8  16        1.81        0.79      1.88 o 
  -5   8  16       11.49       10.32      2.23 o 
  -4   8  16        0.13       -0.74      1.98 o 
  -3   8  16        3.77        6.28      3.11 o 
  -2   8  16       29.58       20.74      6.74 o 
  -1   8  16       37.98       36.09      7.70 o 
   0   8  16      123.10      115.19      8.98 o 
   1   8  16       63.81       64.79      8.33 o 
   2   8  16      110.73      121.08     14.36 o 
  -9   9  16        0.02       -0.26      3.27 o 
  -8   9  16      189.85      199.02      7.03 o 
  -7   9  16       10.80       10.17      2.33 o 
  -6   9  16      239.36      255.99      6.03 o 
  -5   9  16       26.92       36.38      2.92 o 
  -4   9  16      150.00      165.04      5.33 o 
  -3   9  16        0.77        0.94      3.06 o 
  -2   9  16       10.46       15.87      5.12 o 
  -1   9  16       47.09       63.86      6.53 o 
   0   9  16       43.55       53.81      7.39 o 
   1   9  16      146.20      169.57     12.65 o 
  -9  10  16       14.78        8.92      3.75 o 
  -8  10  16       74.95       74.49      4.96 o 
  -7  10  16       16.09       18.98      2.65 o 
  -6  10  16       27.00       23.27      2.57 o 
  -5  10  16      196.99      215.47      5.60 o 
  -4  10  16      363.33      382.44      7.60 o 
  -3  10  16      567.19      597.61     17.06 o 
  -2  10  16      355.25      379.84     14.40 o 
  -1  10  16      431.29      442.88     12.90 o 
   0  10  16       42.90       56.53      7.43 o 
   1  10  16       72.07       79.33     12.38 o 
  -9  11  16        0.75        1.22      3.42 o 
  -8  11  16      222.36      233.95      7.59 o 
  -7  11  16       24.08       29.36      3.04 o 
  -6  11  16      341.59      386.73      7.30 o 
  -5  11  16       79.16       78.96      3.87 o 
  -4  11  16       63.21       81.12      4.48 o 
  -3  11  16       28.44       24.28      4.38 o 
  -2  11  16       34.14       37.16      5.75 o 
  -1  11  16       22.71       26.92      5.73 o 
   0  11  16       89.81       99.09     11.21 o 
   1  11  16      103.50      120.74     10.01 o 
  -8  12  16        0.67       -2.24      2.61 o 
  -7  12  16       44.47       51.54      3.95 o 
  -6  12  16       60.53       58.12      3.36 o 
  -5  12  16        3.34        4.77      2.43 o 
  -4  12  16      102.41      100.77      4.92 o 
  -3  12  16        5.27        2.82      4.33 o 
  -2  12  16       41.97       49.24      6.23 o 
  -1  12  16       38.13       39.11      7.13 o 
   0  12  16       15.45       16.30      8.38 o 
   1  12  16       19.11        7.05      6.44 o 
  -8  13  16        1.25       -1.72      3.38 o 
  -7  13  16       28.94       23.89      3.37 o 
  -6  13  16        0.04        1.00      1.92 o 
  -5  13  16       19.66       22.10      2.87 o 
  -4  13  16        0.01       -0.49      2.47 o 
  -3  13  16        0.73       -3.92      4.29 o 
  -2  13  16        1.77       -3.33      4.33 o 
  -1  13  16       19.93       19.07      5.42 o 
   0  13  16        1.12        3.44      8.20 o 
   1  13  16       15.86        9.41      6.41 o 
  -8  14  16        3.37        0.31      3.64 o 
  -7  14  16        5.57        4.04      2.78 o 
  -6  14  16        3.72        2.86      2.10 o 
  -5  14  16       47.08       47.37      3.51 o 
  -4  14  16        3.64        3.41      2.69 o 
  -3  14  16       35.42       35.92      6.75 o 
  -2  14  16       10.85        4.80      5.46 o 
  -1  14  16        0.13        0.85      4.15 o 
   0  14  16       50.81       60.73     10.11 o 
  -8  15  16        7.67        8.43      5.50 o 
  -7  15  16       15.77       20.22      3.35 o 
  -6  15  16       10.08        7.48      2.41 o 
  -5  15  16        6.78        4.66      3.03 o 
  -4  15  16        0.08       -2.57      2.57 o 
  -3  15  16        7.99        7.70      4.64 o 
  -2  15  16        5.24        0.16      5.52 o 
  -1  15  16       17.16       17.20      4.72 o 
   0  15  16        0.06        5.08     17.88 o 
  -7  16  16       37.13       46.53      5.10 o 
  -6  16  16       14.33       15.05      2.70 o 
  -5  16  16       37.21       49.78      4.16 o 
  -4  16  16        6.55        5.50      3.17 o 
  -3  16  16       16.43       14.17      5.52 o 
  -2  16  16        5.12        3.33      5.81 o 
  -1  16  16        2.00       -2.47      4.46 o 
   0  16  16        5.99       16.32      8.88 o 
  -7  17  16        8.15        4.60      3.34 o 
  -6  17  16       17.76       16.48      2.80 o 
  -5  17  16       29.80       32.97      5.10 o 
  -4  17  16       23.83       18.61      3.63 o 
  -3  17  16       42.04       53.49      6.20 o 
  -2  17  16        8.07        3.49      5.75 o 
  -1  17  16        8.53        4.81      5.94 o 
   0  17  16        0.46        2.37      8.78 o 
  -7  18  16        5.07        5.93      3.71 o 
  -6  18  16        6.20        4.43      2.57 o 
  -5  18  16       13.63        7.36      3.38 o 
  -4  18  16        0.15       -1.03      3.29 o 
  -3  18  16        4.09        0.45      5.28 o 
  -2  18  16        5.26        4.97      5.80 o 
  -1  18  16        0.78       -1.41      5.68 o 
  -6  19  16        1.94       -2.15      3.91 o 
  -5  19  16        0.19       -2.09      3.14 o 
  -4  19  16        0.03       -0.72      3.51 o 
  -3  19  16        0.42       -3.57      4.42 o 
  -2  19  16        0.99        8.10      6.17 o 
  -1  19  16        0.24       -2.02      5.85 o 
  -6  20  16       16.81       20.38      5.30 o 
  -5  20  16       91.91       93.06      5.98 o 
  -4  20  16        0.34        2.56      4.03 o 
  -3  20  16       22.09       21.09      5.84 o 
  -2  20  16        0.12        4.59      6.11 o 
  -5  21  16       96.57       92.12      6.46 o 
  -4  21  16       12.76       12.82      5.62 o 
  -3  21  16       48.31       51.29      8.60 o 
  -9   1  17       31.59       37.43      4.61 o 
  -8   1  17        1.97        0.60      2.63 o 
  -7   1  17        0.17        4.24      2.64 o 
  -6   1  17       11.72       12.80      2.46 o 
  -5   1  17        4.68        6.29      2.15 o 
  -4   1  17        3.61        6.37      2.22 o 
  -3   1  17        0.26       -2.69      3.99 o 
  -2   1  17        2.53        0.49      4.63 o 
  -1   1  17        2.54        0.56      7.32 o 
   0   1  17       12.84       11.15      6.19 o 
   1   1  17        0.01       -4.75      5.84 o 
  -9   2  17        0.61       -1.26      3.39 o 
  -8   2  17      229.49      256.23      7.86 o 
  -7   2  17        1.45        3.84      2.46 o 
  -6   2  17      301.22      322.65      6.60 o 
  -5   2  17       40.18       44.46      3.21 o 
  -4   2  17      140.22      151.89      5.12 o 
  -3   2  17       57.17       48.79      5.99 o 
  -2   2  17        7.94        6.67      5.99 o 
  -1   2  17       14.96       21.48     13.85 o 
   0   2  17        1.62       -1.03      5.70 o 
   1   2  17        1.42       -1.38      5.87 o 
  -9   3  17        2.20       -1.87      3.16 o 
  -8   3  17        0.68       -0.11      2.57 o 
  -7   3  17       19.02       20.75      4.24 o 
  -6   3  17       76.54       79.09      4.07 o 
  -5   3  17       90.41      100.10      4.34 o 
  -4   3  17      232.92      254.35      6.78 o 
  -3   3  17      146.82      139.28      8.52 o 
  -2   3  17      161.45      167.92     10.86 o 
  -1   3  17       98.35      120.36     21.55 o 
   0   3  17       17.27       12.27      6.32 o 
   1   3  17       28.14       28.89      7.30 o 
  -9   4  17        7.13        5.28      3.55 o 
  -8   4  17       51.93       50.65      4.33 o 
  -7   4  17       61.27       68.19      3.64 o 
  -6   4  17       50.86       63.92      3.59 o 
  -5   4  17       43.96       47.22      3.34 o 
  -4   4  17        7.11        5.00      2.40 o 
  -3   4  17        0.05       -2.25      3.93 o 
  -2   4  17        3.30       -2.22      4.21 o 
  -1   4  17       21.82       25.84      5.39 o 
   0   4  17       14.23       10.84      6.29 o 
   1   4  17       24.79       18.95      7.00 o 
  -9   5  17        6.35        0.83      3.36 o 
  -8   5  17        1.95        3.89      2.75 o 
  -7   5  17        1.09       -0.43      2.02 o 
  -6   5  17       21.04       17.32      2.87 o 
  -5   5  17       68.00       72.48      3.75 o 
  -4   5  17       46.74       39.39      3.31 o 
  -3   5  17      172.70      170.10      9.31 o 
  -2   5  17      109.47       93.92      7.87 o 
  -1   5  17      162.19      153.08      8.52 o 
   0   5  17      175.85      187.30     10.60 o 
   1   5  17       66.33       75.47      9.25 o 
  -9   6  17        9.52        9.52      3.75 o 
  -8   6  17       99.87      114.37      5.93 o 
  -7   6  17       10.53       10.64      2.38 o 
  -6   6  17      105.63      114.70      4.46 o 
  -5   6  17        2.03        5.84      2.23 o 
  -4   6  17       23.48       17.68      2.92 o 
  -3   6  17        0.22       -3.56      3.56 o 
  -2   6  17        0.48        2.66      4.30 o 
  -1   6  17        1.74        5.67      4.81 o 
   0   6  17        5.87        5.73      6.24 o 
   1   6  17       44.95       57.00      8.28 o 
  -9   7  17        1.00        3.39      3.57 o 
  -8   7  17        3.72        3.57      2.87 o 
  -7   7  17       55.03       60.86      3.88 o 
  -6   7  17       27.95       27.45      3.02 o 
  -5   7  17      120.56      128.85      4.96 o 
  -4   7  17       30.76       34.14      3.45 o 
  -3   7  17       21.21       16.49      4.79 o 
  -2   7  17        1.53        6.88      8.52 o 
  -1   7  17       42.03       42.78      6.16 o 
   0   7  17        0.40        5.77      7.81 o 
   1   7  17      126.61      135.52     10.70 o 
  -8   8  17       16.96       21.59      3.54 o 
  -7   8  17       47.62       48.19      3.84 o 
  -6   8  17       61.84       65.72      3.62 o 
  -5   8  17       30.16       32.68      3.00 o 
  -4   8  17       50.53       49.70      3.92 o 
  -3   8  17      116.91      109.79      7.87 o 
  -2   8  17       18.22       17.49      5.54 o 
  -1   8  17        2.40        0.79      4.89 o 
   0   8  17        1.59       -7.45      7.45 o 
   1   8  17      132.73      170.79     14.42 o 
  -8   9  17       59.74       65.32      6.55 o 
  -7   9  17       58.47       58.32      4.16 o 
  -6   9  17       12.37       16.21      2.49 o 
  -5   9  17       13.15       16.58      2.63 o 
  -4   9  17       65.91       61.34      4.56 o 
  -3   9  17       53.56       53.97      9.77 o 
  -2   9  17      203.83      207.18     10.41 o 
  -1   9  17      147.40      170.73      9.11 o 
   0   9  17       72.49       83.70     10.46 o 
  -8  10  17        0.77       -1.09      3.64 o 
  -7  10  17        1.86       -0.61      2.54 o 
  -6  10  17       13.56       12.05      2.44 o 
  -5  10  17       20.27       21.63      2.83 o 
  -4  10  17        0.73       -2.90      2.93 o 
  -3  10  17       87.88      104.82      7.94 o 
  -2  10  17       64.07       65.90      6.95 o 
  -1  10  17      145.76      169.92     10.33 o 
   0  10  17      159.90      160.72     13.49 o 
  -8  11  17       41.16       32.26      4.90 o 
  -7  11  17      175.43      205.81      7.08 o 
  -6  11  17       71.93       67.47      3.71 o 
  -5  11  17      258.29      291.92      6.85 o 
  -4  11  17       35.41       34.17      3.92 o 
  -3  11  17       61.93       76.03      7.06 o 
  -2  11  17        1.08       -2.63      4.48 o 
  -1  11  17        2.81        2.77      4.99 o 
   0  11  17        4.99       14.00     11.92 o 
  -8  12  17        0.19        0.35      3.75 o 
  -7  12  17        3.74        6.79      2.91 o 
  -6  12  17       67.71       75.73      4.14 o 
  -5  12  17       59.00       64.08      5.06 o 
  -4  12  17      131.66      147.30      6.53 o 
  -3  12  17      175.84      188.76     10.06 o 
  -2  12  17       58.63       63.23      6.98 o 
  -1  12  17       79.63       88.39      6.48 o 
   0  12  17       24.64       10.17      8.58 o 
  -8  13  17       63.07       60.39     12.58 o 
  -7  13  17       18.45       15.71      3.54 o 
  -6  13  17       13.90       10.15      2.67 o 
  -5  13  17        7.86        9.61      3.01 o 
  -4  13  17        6.22        9.23      3.32 o 
  -3  13  17        0.11       -0.02      4.37 o 
  -2  13  17        3.48        9.03      5.81 o 
  -1  13  17       44.31       52.16      6.46 o 
   0  13  17       15.18       19.84      8.79 o 
  -7  14  17        7.85        8.64      3.35 o 
  -6  14  17        8.04        3.38      2.44 o 
  -5  14  17       14.34       11.93      3.17 o 
  -4  14  17        0.58        0.41      3.26 o 
  -3  14  17       11.22        4.05      4.55 o 
  -2  14  17        1.63       -2.21      5.48 o 
  -1  14  17        8.86       21.25     10.90 o 
  -7  15  17       23.62       20.18      4.27 o 
  -6  15  17        2.39        0.53      2.49 o 
  -5  15  17        0.45        0.09      2.98 o 
  -4  15  17       35.29       37.67      4.79 o 
  -3  15  17       34.43       25.28      5.35 o 
  -2  15  17       62.59       67.01      8.33 o 
  -1  15  17       59.19       56.59     13.89 o 
  -7  16  17        1.43       -2.88      8.04 o 
  -6  16  17       27.32       28.26      3.69 o 
  -5  16  17        6.14        6.97      3.44 o 
  -4  16  17       22.58       21.33      6.78 o 
  -3  16  17        4.61       -0.44      4.43 o 
  -2  16  17        0.04       -0.49      7.10 o 
  -1  16  17        0.41        8.50     10.10 o 
  -6  17  17        0.96       -0.15      3.05 o 
  -5  17  17        0.19        1.71      3.33 o 
  -4  17  17        6.20       -0.71      3.94 o 
  -3  17  17        0.65        0.98      4.92 o 
  -2  17  17        6.27        1.15      5.98 o 
  -5  18  17        6.89        8.38      4.02 o 
  -4  18  17        0.31       -3.26      3.82 o 
  -3  18  17       13.75       15.26      5.46 o 
  -4  19  17       10.93        6.28      5.02 o 
  -8   0  18       15.32        7.85      8.88 o 
  -7   0  18       11.95       12.13      3.13 o 
  -6   0  18       14.68       13.11      4.81 o 
  -5   0  18       70.94       83.21      5.87 o 
  -4   0  18       49.67       45.80      6.99 o 
  -3   0  18       44.78       58.74      9.47 o 
  -2   0  18       26.41       37.49     10.82 o 
  -1   0  18        2.90        4.02     11.68 o 
   0   0  18        3.46       -6.24     10.34 o 
  -8   1  18       12.68        6.06      3.84 o 
  -7   1  18      167.57      187.06      6.13 o 
  -6   1  18        1.21        5.02      2.52 o 
  -5   1  18       65.84       72.96      3.92 o 
  -4   1  18        8.19        4.95      3.88 o 
  -3   1  18        9.80       11.00      4.79 o 
  -2   1  18        2.46       -0.95      5.74 o 
  -1   1  18        2.23        7.25      9.84 o 
   0   1  18        0.24       -1.41      9.34 o 
  -8   2  18      161.83      163.20      8.76 o 
  -7   2  18      175.09      187.26      6.24 o 
  -6   2  18      196.22      194.58      5.88 o 
  -5   2  18      115.85      123.05      4.81 o 
  -4   2  18       55.09       55.21      5.73 o 
  -3   2  18       38.32       42.11      6.11 o 
  -2   2  18        0.04        2.21      6.13 o 
  -1   2  18       15.27       -0.59      7.97 o 
   0   2  18        2.56       -5.57     10.11 o 
  -8   3  18        4.06        1.23      3.66 o 
  -7   3  18       14.63       19.60      3.72 o 
  -6   3  18        4.24        5.37      2.35 o 
  -5   3  18       12.53       16.67      3.21 o 
  -4   3  18       22.50       26.28      5.26 o 
  -3   3  18       24.18       14.27      6.97 o 
  -2   3  18       14.62       16.62      5.27 o 
  -1   3  18       10.80        7.59      8.12 o 
   0   3  18        3.62        2.94     10.85 o 
  -8   4  18       55.73       63.51      5.90 o 
  -7   4  18      128.27      144.32      5.81 o 
  -6   4  18      187.07      195.07      5.92 o 
  -5   4  18      261.71      297.48      6.83 o 
  -4   4  18      325.28      338.68     12.95 o 
  -3   4  18      183.28      199.46     10.25 o 
  -2   4  18      250.30      263.91     11.41 o 
  -1   4  18       43.53       35.05      9.27 o 
   0   4  18       50.56       41.10     12.97 o 
  -8   5  18        1.19        5.92      3.81 o 
  -7   5  18       42.75       37.79      4.33 o 
  -6   5  18       20.59       24.12      2.92 o 
  -5   5  18        8.35        5.51      2.53 o 
  -4   5  18        0.00       -2.03      3.49 o 
  -3   5  18       82.20       83.36      7.43 o 
  -2   5  18       73.74       81.10      7.60 o 
  -1   5  18      315.38      383.71     22.56 o 
   0   5  18      128.91      153.58     17.56 o 
  -8   6  18        3.46        1.99      3.59 o 
  -7   6  18        8.37        6.78      2.78 o 
  -6   6  18        7.99        5.63      2.37 o 
  -5   6  18       45.14       52.03      3.55 o 
  -4   6  18       62.31       65.02      5.59 o 
  -3   6  18      172.67      179.09      9.88 o 
  -2   6  18       39.08       42.39      6.41 o 
  -1   6  18       75.97       97.11     14.60 o 
   0   6  18        3.60       10.20     11.25 o 
  -8   7  18        0.65       -3.54      3.54 o 
  -7   7  18        7.09        1.59      2.63 o 
  -6   7  18        0.78       -2.21      2.21 o 
  -5   7  18        0.15        1.52      2.41 o 
  -4   7  18       14.99       15.48      4.10 o 
  -3   7  18       35.43       42.05      8.12 o 
  -2   7  18       52.51       53.77      6.74 o 
  -1   7  18       70.84       67.08     10.26 o 
  -8   8  18       12.73        9.54      4.23 o 
  -7   8  18       13.73       10.34      3.19 o 
  -6   8  18        0.54       -1.27      2.38 o 
  -5   8  18        0.81        1.69      2.60 o 
  -4   8  18        1.78       -1.42      3.61 o 
  -3   8  18       15.39       10.96      5.18 o 
  -2   8  18       15.74       14.24      5.14 o 
  -1   8  18       18.15       30.87     11.20 o 
  -8   9  18       20.98       30.18      5.40 o 
  -7   9  18       47.77       54.74      5.75 o 
  -6   9  18        4.15        2.46      2.56 o 
  -5   9  18       19.40       17.58      3.13 o 
  -4   9  18       10.65        9.72      4.02 o 
  -3   9  18       24.99       18.38      5.34 o 
  -2   9  18        9.24       11.18      5.20 o 
  -1   9  18      107.91      133.85     12.22 o 
  -7  10  18       58.86       53.16      4.69 o 
  -6  10  18      123.44      132.48      5.34 o 
  -5  10  18      194.04      225.04      7.68 o 
  -4  10  18       62.34       63.06      5.76 o 
  -3  10  18       98.29      111.45      8.29 o 
  -2  10  18        9.86       -1.82      7.72 o 
  -1  10  18        2.80        3.65      6.25 o 
  -7  11  18        0.45        1.60      3.36 o 
  -6  11  18        8.14       13.28      2.86 o 
  -5  11  18       95.67      109.68      5.76 o 
  -4  11  18       74.91       72.02      6.06 o 
  -3  11  18      158.19      186.30     10.24 o 
  -2  11  18       51.04       54.09      8.50 o 
  -1  11  18       30.68       42.22      9.53 o 
  -7  12  18      266.74      296.19      9.57 o 
  -6  12  18       67.64       84.57      4.75 o 
  -5  12  18      104.27       98.36      6.09 o 
  -4  12  18       13.69       16.27      5.77 o 
  -3  12  18        1.30        4.01      4.96 o 
  -2  12  18        0.71        5.33      6.11 o 
  -6  13  18       46.75       49.92      4.46 o 
  -5  13  18       71.85       83.00      5.73 o 
  -4  13  18       51.59       53.86     12.27 o 
  -3  13  18        3.47        0.73      5.43 o 
  -2  13  18       72.33       85.61      9.05 o 
  -6  14  18        9.70        8.90      3.25 o 
  -5  14  18       21.61       21.01      5.42 o 
  -4  14  18       49.09       53.79      6.63 o 
  -3  14  18       90.19       95.60      8.04 o 
  -2  14  18      101.28      106.26     23.24 o 
  -5  15  18        1.33        1.17      3.60 o 
  -4  15  18        1.00        0.90      4.62 o 
  -3  15  18       22.46       29.42      5.92 o 
  -5  16  18      138.05      129.07     17.78 o 
  -4  16  18       87.16       84.56      7.64 o 
  -7   1  19       12.26        7.84      2.62 o 
  -6   1  19       15.13       15.23      3.03 o 
  -5   1  19        1.19        0.67      2.75 o 
  -4   1  19        1.94       -1.38      4.47 o 
  -3   1  19        5.98        2.51      4.77 o 
  -2   1  19        0.12       -0.94      5.21 o 
  -1   1  19       16.52       21.56      8.79 o 
  -7   2  19       68.81       81.07      5.97 o 
  -6   2  19        9.03        6.89      2.78 o 
  -5   2  19       66.15       75.68      4.38 o 
  -4   2  19        1.33        6.63      4.75 o 
  -3   2  19       16.76       14.18      5.49 o 
  -2   2  19        1.93        6.70      5.11 o 
  -1   2  19        1.01       11.55      8.38 o 
  -7   3  19      281.08      318.77      9.93 o 
  -6   3  19      197.28      215.39      6.89 o 
  -5   3  19      112.95      123.18      8.12 o 
  -4   3  19       73.22       85.51      7.43 o 
  -3   3  19        1.47        0.40      4.84 o 
  -2   3  19        1.19        4.25      6.75 o 
  -1   3  19        4.97        6.51     11.96 o 
  -7   4  19       17.46       24.98      4.06 o 
  -6   4  19       23.79       28.59      3.50 o 
  -5   4  19      263.71      296.33      7.85 o 
  -4   4  19      157.02      174.45     10.55 o 
  -3   4  19      366.45      383.00     12.99 o 
  -2   4  19      135.36      135.72      9.25 o 
  -7   5  19       64.66       65.06      5.26 o 
  -6   5  19       59.97       64.56      4.39 o 
  -5   5  19      106.40      103.92      5.72 o 
  -4   5  19       47.14       48.32      6.42 o 
  -3   5  19       13.98       16.75      8.95 o 
  -2   5  19        8.50       12.44      5.64 o 
  -7   6  19        5.40       10.64      3.62 o 
  -6   6  19        2.07        0.53      2.57 o 
  -5   6  19        1.62       -2.88      4.70 o 
  -4   6  19       24.48       28.33      5.83 o 
  -3   6  19        3.85        3.26      4.73 o 
  -2   6  19       80.97       69.37      7.48 o 
  -7   7  19       27.43       43.75      5.55 o 
  -6   7  19        0.65       -0.74      2.55 o 
  -5   7  19       57.53       68.49      5.14 o 
  -4   7  19       60.92       66.04      7.06 o 
  -3   7  19       23.36       36.57      6.24 o 
  -2   7  19       81.65       86.57      7.93 o 
  -7   8  19        3.71        7.39      4.36 o 
  -6   8  19       55.48       71.26      4.54 o 
  -5   8  19        7.41        2.78      3.38 o 
  -4   8  19       65.16       62.45      6.91 o 
  -3   8  19       21.51       24.44      5.71 o 
  -2   8  19        3.19        1.50      5.97 o 
  -6   9  19       11.57       11.60      3.19 o 
  -5   9  19        9.08       12.58      3.64 o 
  -4   9  19        3.19       13.04      5.16 o 
  -3   9  19       15.89       21.73      5.63 o 
  -6  10  19       13.27       11.66      3.66 o 
  -5  10  19      125.50      124.68      7.49 o 
  -4  10  19       60.40       55.79      6.72 o 
  -3  10  19      291.12      332.04     12.49 o 
  -6  11  19       14.15       24.45     10.92 o 
  -5  11  19       21.73       21.44      4.30 o 
  -4  11  19        5.89        4.13      4.68 o 
  -3  11  19        0.00       -5.12      5.12 o 
  -5  12  19       61.64       67.32      6.23 o 
  -4  12  19       26.55       22.92      5.59 o 
  -6   0  20        5.53        6.53      6.39 o 
  -5   0  20       31.28       40.68      8.48 o 
  -4   0  20       10.28       12.31      7.37 o 
  -3   0  20      104.46      109.33     17.77 o 
  -6   1  20        0.31       -2.84      2.84 o 
  -5   1  20        0.62       -1.29      4.44 o 
  -4   1  20        5.40        3.11      4.77 o 
  -6   2  20        5.39        3.61      3.22 o 
  -5   2  20        8.71       -0.29      4.15 o 
  -4   2  20        3.93        8.44      4.83 o 
  -6   3  20       87.37       82.34      5.29 o 
  -5   3  20      190.16      199.05      9.47 o 
  -4   3  20       43.95       40.13      6.27 o 
  -5   4  20        1.57        5.92      4.49 o 
  -4   4  20        1.14       -4.10      4.61 o 
  -5   5  20       27.15       22.37      7.28 o 
  -4   5  20       56.99       65.89      7.22 o 
                                                 
